# Supplementary material for: High-Density SNP Genotyping of Tomato (Solanum lycopersicum L.) Reveals Patterns of Genetic Variation Due to Breeding
Source: PLoS One. 2012 Sep 20;7(9):e45520. doi: 10.1371/journal.pone.0045520 (PMC3447764; doi:10.1371/journal.pone.0045520)
Supplement: Table S1 — The SolCAP germplasm panel used in this study. (XLSX) [file pone.0045520.s003.xlsx]

## Sheet: Table S1
Table S1. The SolCAP germplasm panel used in this study
SolCAP T-number	Donor number/Variety Name	LA number (if available)	PI number (if available)	Synonyms	Market Class	Scientific Name	Name of Donor	Donor Source	Donor Institution	Origin Country	Origin State/Province	Adaptation (Humid/Arid)	Male	Female	Other e.g. BC, IBC
SCT_0001	2K1-1439				Processing	S. lycopersicum	David Francis	OARDC #OH05-9851	OSU	United States	OH	Humid
SCT_0002	2K1-2019				Processing	S. lycopersicum	David Francis	OARDC #OH07-9819	OSU	United States	OH	Humid
SCT_0003	2K1-2029				Processing	S. lycopersicum	David Francis	OARDC #OH04-9833	OSU	United States	OH	Humid
SCT_0004	2K1-2054				Processing	S. lycopersicum	David Francis	OARDC #OH05-9906	OSU	United States	OH	Humid
SCT_0005	CULBPT04-1			59301	Processing	S. lycopersicum	Martha Mutschler	CORNELL #CULBPT04-1	Cornell	United States	NY	Arid
SCT_0006	CULBPT04-2			59302	Processing	S. lycopersicum	Martha Mutschler	CORNELL #059302	Cornell	United States	NY	Arid
SCT_0007	CULBPT04-3			59303	Processing	S. lycopersicum	Martha Mutschler	CORNELL #CULBPT04-3	Cornell	United States	NY	Arid
SCT_0008	CULBPT04-4			59304	Processing	S. lycopersicum	Martha Mutschler	CORNELL #CULBPT04-4	Cornell	United States	NY	Arid
SCT_0009	CULBPT04-5			59305	Processing	S. lycopersicum	Martha Mutschler	CORNELL #086081	Cornell	United States	NY	Arid
SCT_0010	CULBPT-05-10			59310	Processing	S. lycopersicum	Martha Mutschler	CORNELL #059310	Cornell	United States	NY	Arid
SCT_0011	CULBPT-05-11			59311	Processing	S. lycopersicum	Martha Mutschler	CORNELL #059311	Cornell	United States	NY	Arid
SCT_0012	CULBPT-05-15			59340	Processing	S. lycopersicum	Martha Mutschler	CORNELL #059340	Cornell	United States	NY	Arid
SCT_0013	CULBPT-05-18			59343	Processing	S. lycopersicum	Martha Mutschler	CORNELL #059343	Cornell	United States	NY	Arid
SCT_0014	CULBPT-05-20			59345	Processing	S. lycopersicum	Martha Mutschler	CORNELL #059345	Cornell	United States	NY	Arid
SCT_0015	CULBPT-05-21			59321	Processing	S. lycopersicum	Martha Mutschler	CORNELL #059321	Cornell	United States	NY	Arid
SCT_0016	CULBPT-05-22			59347	Processing	S. lycopersicum	Martha Mutschler	CORNELL #059347	Cornell	United States	NY	Arid
SCT_0017	CULBPT-05-9			59309	Processing	S. lycopersicum	Martha Mutschler	CORNELL #059309	Cornell	United States	NY	Arid
SCT_0018	CULBPT-A46-2				Processing	S. lycopersicum	Martha Mutschler	CORNELL #004543	Cornell	United States	NY	Arid
SCT_0019	E3259				Processing	S. lycopersicum	David Francis	OARDC #OH05-8520	OSU	United States	OH	Humid
SCT_0020	E6203	LA4024			Processing	S. lycopersicum	David Francis	OARDC #OH05-9915	OSU	United States	CA	Arid
SCT_0021	F02-7530				Processing	S. lycopersicum	David Francis	OARDC #OH04-9819	OSU	United States	OH	Humid
SCT_0022	F03-6331				Processing	S. lycopersicum	David Francis	OARDC #OH04-9805	OSU	United States	OH	Humid
SCT_0023	F03-7463				Processing	S. lycopersicum	David Francis	OARDC #OH04-9848	OSU	United States	OH	Humid
SCT_0024	F06-1013-1				Processing	S. lycopersicum	David Francis	OARDC #OH08-9846	OSU	United States	OH	Humid
SCT_0025	F06-1014-1				Processing	S. lycopersicum	David Francis	OARDC #OH06-1014-1	OSU	United States	OH	Humid
SCT_0026	F06-2041				Processing	S. lycopersicum	David Francis	OARDC #OH06-2041	OSU	United States	OH	Humid
SCT_0027	F06-2054				Processing	S. lycopersicum	David Francis	OARDC #OH06-2054	OSU	United States	OH	Humid
SCT_0028	F06-2058				Processing	S. lycopersicum	David Francis	OARDC #OH06-2058	OSU	United States	OH	Humid
SCT_0029	FG02-188				Processing	S. lycopersicum	David Francis	OARDC #SG08-350	OSU	United States	OH	Humid
SCT_0030	Heinz 1706	LA4345		H1706	Processing	S. lycopersicum	TGRC	OARDC #2K6-6469	TGRC	United States	OH	Humid
SCT_0031	Hunt 100	LA3144		Hunt100	Processing	S. lycopersicum	TGRC	OARDC #OH02-1238	TGRC	United States	CA	Arid
SCT_0032	M82	LA3475			Processing	S. lycopersicum	TGRC	OARDC #OH07-9813	TGRC	United States	CA	Arid
SCT_0033	OH03-6439				Processing	S. lycopersicum	David Francis	OARDC #OH04-9847	OSU	United States	OH	Humid	8245	01-BR-7087
SCT_0034	OH05-8018				Processing	S. lycopersicum	David Francis	OARDC #OH05-8018	OSU	United States	OH	Humid	OH8245	OH832	BC2 to OH8245
SCT_0035	OH05-8022				Processing	S. lycopersicum	David Francis	OARDC #OH05-8022	OSU	United States	OH	Humid	OH8245	OH9241	BC2 to OH8245
SCT_0036	OH05-8025				Processing	S. lycopersicum	David Francis	OARDC #OH05-8025	OSU	United States	OH	Humid	OH8245	OH9242	BC2 to OH9242
SCT_0037	OH05-8027				Processing	S. lycopersicum	David Francis	OARDC #OH05-8027	OSU	United States	OH	Humid	OH8245	OH9242	BC2 to OH9242
SCT_0038	OH05-8028				Processing	S. lycopersicum	David Francis	OARDC #OH05-8028	OSU	United States	OH	Humid	OH8245	OH9242	BC2 to OH9242
SCT_0039	OH05-8030				Processing	S. lycopersicum	David Francis	OARDC #OH05-8030	OSU	United States	OH	Humid	OH8245	OH9242	BC2 to OH8245
SCT_0040	OH05-8036				Processing	S. lycopersicum	David Francis	OARDC #OH05-8036	OSU	United States	OH	Humid	OH8245	OH9242	BC2 to OH9242
SCT_0041	OH05-8040				Processing	S. lycopersicum	David Francis	OARDC #OH05-8040	OSU	United States	OH	Humid	OH8245	OH9242	BC2 to OH9242
SCT_0042	OH05-8044				Processing	S. lycopersicum	David Francis	OARDC #OH05-8044	OSU	United States	OH	Humid	OH8245	OH9242	BC2 to OH9242
SCT_0043	OH05-8046				Processing	S. lycopersicum	David Francis	OARDC #OH05-8046	OSU	United States	OH	Humid	OH8245	OH9242	BC2 to OH9242
SCT_0044	OH05-8048				Processing	S. lycopersicum	David Francis	OARDC #OH05-8048	OSU	United States	OH	Humid	OH8245	OH9241	BC2 to OH8245
SCT_0045	OH05-8053				Processing	S. lycopersicum	David Francis	OARDC #OH05-8053	OSU	United States	OH	Humid	OH8245	OH9242	BC2 to OH9242
SCT_0046	OH05-8059				Processing	S. lycopersicum	David Francis	OARDC #OH05-8059	OSU	United States	OH	Humid	OH8245	OH832	BC2 to OH8245
SCT_0047	OH05-8062				Processing	S. lycopersicum	David Francis	OARDC #OH05-8062	OSU	United States	OH	Humid	OH8245	OH9242	BC2 to OH8245
SCT_0048	OH05-8064				Processing	S. lycopersicum	David Francis	OARDC #OH05-8064	OSU	United States	OH	Humid	OH8245	OH9242	BC2 to OH8245
SCT_0049	OH05-8068				Processing	S. lycopersicum	David Francis	OARDC #OH05-8068	OSU	United States	OH	Humid	OH8245	OH9242	BC2 to OH8245
SCT_0050	OH05-8069				Processing	S. lycopersicum	David Francis	OARDC #OH05-8069	OSU	United States	OH	Humid	OH8245	OH832	BC2 to OH8245
SCT_0051	OH05-8070				Processing	S. lycopersicum	David Francis	OARDC #OH05-8070	OSU	United States	OH	Humid	OH8245	OH832	BC2 to OH8245
SCT_0052	OH05-8072				Processing	S. lycopersicum	David Francis	OARDC #OH05-8072	OSU	United States	OH	Humid	OH8245	OH832	BC2 to OH8245
SCT_0053	OH05-8074				Processing	S. lycopersicum	David Francis	OARDC #OH05-8074	OSU	United States	OH	Humid	OH8245	OH9242	BC2 to OH8245
SCT_0054	OH05-8078				Processing	S. lycopersicum	David Francis	OARDC #OH05-8078	OSU	United States	OH	Humid	OH8245	OH9242	BC2 to OH9242
SCT_0055	OH05-8079				Processing	S. lycopersicum	David Francis	OARDC #OH05-8079	OSU	United States	OH	Humid	OH8245	OH9242	BC2 to OH9242
SCT_0056	OH05-8087				Processing	S. lycopersicum	David Francis	OARDC #OH05-8087	OSU	United States	OH	Humid	OH8245	OH832	BC2 to OH8245
SCT_0057	OH05-8090				Processing	S. lycopersicum	David Francis	OARDC #OH05-8090	OSU	United States	OH	Humid	OH8245	OH9242	BC2 to OH8245
SCT_0058	OH05-8095				Processing	S. lycopersicum	David Francis	OARDC #OH05-8095	OSU	United States	OH	Humid	OH8245	OH9242	BC2 to OH9242
SCT_0059	OH05-8104				Processing	S. lycopersicum	David Francis	OARDC #OH05-8104	OSU	United States	OH	Humid	OH8245	OH832	BC2 to OH8245
SCT_0060	OH05-8109				Processing	S. lycopersicum	David Francis	OARDC #OH05-8109	OSU	United States	OH	Humid	OH8245	OH9242	BC2 to OH8245
SCT_0061	OH05-8117				Processing	S. lycopersicum	David Francis	OARDC #OH05-8117	OSU	United States	OH	Humid	OH8245	OH832	BC2 to OH8245
SCT_0062	OH05-8124				Processing	S. lycopersicum	David Francis	OARDC #OH05-8124	OSU	United States	OH	Humid	OH8245	OH832	BC2 to OH8245
SCT_0063	OH05-8139				Processing	S. lycopersicum	David Francis	OARDC #OH05-8139	OSU	United States	OH	Humid	OH8245	OH832	BC2 to OH8245
SCT_0064	OH05-8142				Processing	S. lycopersicum	David Francis	OARDC #OH05-8142	OSU	United States	OH	Humid	OH8245	OH832	BC2 to OH8245
SCT_0065	OH05-8144				Processing	S. lycopersicum	David Francis	OARDC #OH05-8144	OSU	United States	OH	Humid	OH8245	OH832	BC2 to OH8245
SCT_0066	OH05-8151				Processing	S. lycopersicum	David Francis	OARDC #OH05-8151	OSU	United States	OH	Humid	OH8245	OH9242	BC2 to OH9242
SCT_0067	OH05-8162				Processing	S. lycopersicum	David Francis	OARDC #OH05-8162	OSU	United States	OH	Humid	OH8245	OH9242	BC2 to OH8245
SCT_0068	OH05-8163				Processing	S. lycopersicum	David Francis	OARDC #OH05-8163	OSU	United States	OH	Humid	OH8245	OH9242	BC2 to OH9242
SCT_0069	OH05-8165				Processing	S. lycopersicum	David Francis	OARDC #OH05-8165	OSU	United States	OH	Humid	OH8245	OH9242	BC2 to OH9242
SCT_0070	OH05-8171				Processing	S. lycopersicum	David Francis	OARDC #OH05-8171	OSU	United States	OH	Humid	OH8245	OH832	BC2 to OH8245
SCT_0071	OH05-8175				Processing	S. lycopersicum	David Francis	OARDC #OH05-8175	OSU	United States	OH	Humid	OH8245	OH9242	BC2 to OH9242
SCT_0072	OH05-8179				Processing	S. lycopersicum	David Francis	OARDC #OH05-8179	OSU	United States	OH	Humid	OH8245	OH9241	BC2 to OH8245
SCT_0075	OH05-8185				Processing	S. lycopersicum	David Francis	OARDC #OH05-8185	OSU	United States	OH	Humid	OH8245	OH9242	BC2 to OH8245
SCT_0076	OH05-8186				Processing	S. lycopersicum	David Francis	OARDC #OH05-8186	OSU	United States	OH	Humid	OH8245	OH9242	BC2 to OH9242
SCT_0077	OH05-8187				Processing	S. lycopersicum	David Francis	OARDC #OH05-8187	OSU	United States	OH	Humid	OH8245	OH9242	BC2 to OH8245
SCT_0078	OH05-8188				Processing	S. lycopersicum	David Francis	OARDC #OH05-8188	OSU	United States	OH	Humid	OH8245	OH832	BC2 to OH8245
SCT_0079	OH05-8192				Processing	S. lycopersicum	David Francis	OARDC #OH05-8192	OSU	United States	OH	Humid	OH8245	OH9242	BC2 to OH8245
SCT_0080	OH05-8193				Processing	S. lycopersicum	David Francis	OARDC #OH05-8193	OSU	United States	OH	Humid	OH8245	OH832	BC2 to OH8245
SCT_0081	OH05-8197				Processing	S. lycopersicum	David Francis	OARDC #OH05-8197	OSU	United States	OH	Humid	OH8245	OH9242	BC2 to OH9242
SCT_0082	OH05-8206				Processing	S. lycopersicum	David Francis	OARDC #OH05-8206	OSU	United States	OH	Humid	OH8245	OH9242	BC2 to OH8245
SCT_0083	OH05-8210				Processing	S. lycopersicum	David Francis	OARDC #OH05-8210	OSU	United States	OH	Humid	OH8245	OH832	BC2 to OH8245
SCT_0084	OH05-8214				Processing	S. lycopersicum	David Francis	OARDC #OH05-8214	OSU	United States	OH	Humid	OH8245	OH9242	BC2 to OH8245
SCT_0085	OH08-5201				Processing	S. lycopersicum	David Francis	OARDC #OH08-5201	OSU	United States	OH
SCT_0086	OH08-5202				Processing	S. lycopersicum	David Francis	OARDC #OH08-5202	OSU	United States	OH
SCT_0087	OH08-5203				Processing	S. lycopersicum	David Francis	OARDC #OH08-5203	OSU	United States	OH
SCT_0088	OH08-5204				Processing	S. lycopersicum	David Francis	OARDC #OH08-5204	OSU	United States	OH
SCT_0089	OH08-5205				Processing	S. lycopersicum	David Francis	OARDC #OH08-5205	OSU	United States	OH
SCT_0090	OH08-5206				Processing	S. lycopersicum	David Francis	OARDC #OH08-5206	OSU	United States	OH
SCT_0091	OH08-5207				Processing	S. lycopersicum	David Francis	OARDC #OH08-5207	OSU	United States	OH
SCT_0092	OH08-5210				Processing	S. lycopersicum	David Francis	OARDC #OH08-5210	OSU	United States	OH
SCT_0093	OH08-5211				Processing	S. lycopersicum	David Francis	OARDC #OH08-5211	OSU	United States	OH
SCT_0094	OH08-5213				Processing	S. lycopersicum	David Francis	OARDC #OH08-5213	OSU	United States	OH
SCT_0095	OH08-5215				Processing	S. lycopersicum	David Francis	OARDC #OH08-5215	OSU	United States	OH
SCT_0096	OH08-5216				Processing	S. lycopersicum	David Francis	OARDC #OH08-5216	OSU	United States	OH
SCT_0097	OH08-7438				Processing	S. lycopersicum	David Francis	OARDC #OH08-7438	OSU	United States	OH
SCT_0098	OH08-7439				Processing	S. lycopersicum	David Francis	OARDC #OH08-7439	OSU	United States	OH
SCT_0099	OH08-7454				Processing	S. lycopersicum	David Francis	OARDC #OH08-7454	OSU	United States	OH
SCT_0100	OH08-7457				Processing	S. lycopersicum	David Francis	OARDC #OH08-7457	OSU	United States	OH
SCT_0101	OH08-7458				Processing	S. lycopersicum	David Francis	OARDC #OH08-7458	OSU	United States	OH
SCT_0102	OH08-7459				Processing	S. lycopersicum	David Francis	OARDC #OH08-7459	OSU	United States	OH
SCT_0103	OH08-7460				Processing	S. lycopersicum	David Francis	OARDC #OH08-7460	OSU	United States	OH
SCT_0104	OH08-7466				Processing	S. lycopersicum	David Francis	OARDC #OH08-7466	OSU	United States	OH
SCT_0105	OH08-7469				Processing	S. lycopersicum	David Francis	OARDC #OH08-7469	OSU	United States	OH
SCT_0106	OH08-7470				Processing	S. lycopersicum	David Francis	OARDC #OH08-7470	OSU	United States	OH
SCT_0107	OH2641				Processing	S. lycopersicum	David Francis	OARDC #OH04-9879	OSU	United States	OH	Humid
SCT_0108	OH3614				Processing	S. lycopersicum	David Francis	OARDC #OH04-9825	OSU	United States	OH	Humid
SCT_0109	OH5-8127				Processing	S. lycopersicum	David Francis	OARDC #OH5-8127	OSU	United States	OH	Humid
SCT_0110	OH5-8157				Processing	S. lycopersicum	David Francis	OARDC #OH5-8157	OSU	United States	OH	Humid
SCT_0111	OH5-8164				Processing	S. lycopersicum	David Francis	OARDC #OH5-8164	OSU	United States	OH	Humid
SCT_0112	OH7814				Processing	S. lycopersicum	David Francis	OARDC #OH04-9818	OSU	United States	OH	Humid
SCT_0113	OH7870				Processing	S. lycopersicum	David Francis	OARDC #OH05-9907	OSU	United States	OH	Humid
SCT_0114	OH7983				Processing	S. lycopersicum	David Francis	OARDC #OH04-8515	OSU	United States	OH	Humid
SCT_0115	OH8243				Processing	S. lycopersicum	David Francis	OARDC #OH04-9847	OSU	United States	OH	Humid
SCT_0116	OH8245				Processing	S. lycopersicum	David Francis	OARDC #OH05-9869	OSU	United States	OH	Humid
SCT_0117	OH832				Processing	S. lycopersicum	David Francis	OARDC #OH99-9080	OSU	United States	OH	Humid
SCT_0118	OH8446				Processing	S. lycopersicum	David Francis	OARDC #OH99-9101	OSU	United States	OH	Humid
SCT_0119	OH8556				Processing	S. lycopersicum	David Francis	OARDC #OH04-9834	OSU	United States	OH	Humid
SCT_0120	OH86120				Processing	S. lycopersicum	David Francis	OARDC #OH05-9841	OSU	United States	OH	Humid
SCT_0121	OH8614-1				Processing	S. lycopersicum	David Francis	OARDC #OH07-9833	OSU	United States	OH	Humid
SCT_0122	OH87160				Processing	S. lycopersicum	David Francis	OARDC #OH08-9842	OSU	United States	OH	Humid
SCT_0123	OH88119				Processing	S. lycopersicum	David Francis	OARDC #OH05-9829	OSU	United States	OH	Humid
SCT_0124	OH9241				Processing	S. lycopersicum	David Francis	OARDC #OH05-9856	OSU	United States	OH	Humid
SCT_0125	OH9242				Processing	S. lycopersicum	David Francis	OARDC #OH07-9843	OSU	United States	OH	Humid
SCT_0126	OH981049				Processing	S. lycopersicum	David Francis	OARDC #OH02-9922	OSU	United States	OH	Humid
SCT_0127	OH981067				Processing	S. lycopersicum	David Francis	OARDC #OH05-9837	OSU	United States	OH	Humid
SCT_0128	OH981136				Processing	S. lycopersicum	David Francis	OARDC #OH05-9875	OSU	United States	CA	Arid
SCT_0129	OH981205				Processing	S. lycopersicum	David Francis	OARDC #OH05-9872	OSU	United States	OH	Humid
SCT_0130	OH987034				Processing	S. lycopersicum	David Francis	OARDC #OH05-9879	OSU	United States	OH	Humid
SCT_0131	Oroma				Processing	S. lycopersicum	Jim Myers	OregonstateU #	Oregon State U.	United States	OR
SCT_0132	Pearson	LA0012			Processing	S. lycopersicum		PublicTGRC #LA0012	Public, TGRC	United States	CA, UT	Arid
SCT_0133	Peto95-43	LA3528			Processing	S. lycopersicum		PublicTGRC #LA3528	Public, TGRC	United States		Arid
SCT_0134	R001				Processing	S. lycopersicum	David Francis	Ridgetown #OH08-9809	Ridgetown	CANADA	Ontario	Humid
SCT_0135	R9812				Processing	S. lycopersicum	David Francis	Ridgetown #OH08-9810	Ridgetown	CANADA	Ontario	Humid
SCT_0136	R996				Processing	S. lycopersicum	David Francis	Ridgetown #OH08-9811	Ridgetown	CANADA	Ontario	Humid
SCT_0137	R997				Processing	S. lycopersicum	David Francis	Ridgetown #OH08-9812	Ridgetown	CANADA	Ontario	Humid
SCT_0138	Saucy				Processing	S. lycopersicum	Jim Myers	OregonstateU #	Oregon State U.	United States	OR
SCT_0139	Sun1642			TA491	Processing	S. lycopersicum	Esther Van der Knaap	Public #SGH08-464	Public	United States	CA	Arid
SCT_0140	UC-204B	LA4437			Processing	S. lycopersicum		Public, TGRC #ACCOPO172-2	Public, TGRC	United States	CA	Arid
SCT_0141	UC-82	LA1706			Processing	S. lycopersicum		Public, TGRC #LA1706	Public, TGRC	United States	CA	Arid
SCT_0142	Unilever265				Processing	S. lycopersicum	Public	Public #OH05-9898	Public	United States	CA	Arid
SCT_0478	PS696			Perfect Peel	Processing	S. lycopersicum	Seminis		Seminis			Humid
SCT_0143	071733-1				Fresh market	S. lycopersicum	Martha Mutschler		Cornell	United States	NY
SCT_0144	071820-2				Fresh market	S. lycopersicum	Martha Mutschler		Cornell	United States	NY
SCT_0150	091004-15				Fresh market	S. lycopersicum	Martha Mutschler		Cornell	United States	NY
SCT_0157	091109-3				Fresh market	S. lycopersicum	Martha Mutschler		Cornell	United States	NY
SCT_0158	091119-2				Fresh market	S. lycopersicum	Martha Mutschler		Cornell	United States	NY
SCT_0159	091120-2				Fresh market	S. lycopersicum	Martha Mutschler		Cornell	United States	NY
SCT_0160	091120-7				Fresh market	S. lycopersicum	Martha Mutschler		Cornell	United States	NY
SCT_0161	091135-1				Fresh market	S. lycopersicum	Martha Mutschler		Cornell	United States	NY
SCT_0162	091144-1				Fresh market	S. lycopersicum	Martha Mutschler		Cornell	United States	NY
SCT_0164	091153-1				Fresh market	S. lycopersicum	Martha Mutschler		Cornell	United States	NY
SCT_0165	091166-3				Fresh market	S. lycopersicum	Martha Mutschler		Cornell	United States	NY
SCT_0172	Campbell 28	LA3317		C28	Fresh market	S. lycopersicum	Public		Public	United States	NJ	Humid
SCT_0173	Cherokee				Fresh market	S. lycopersicum	Randy Gardner/Dilip Panthee		NCSU	United States	NC	Humid
SCT_0174	Fla. 678				Fresh market	S. lycopersicum	Jay Scott		UFL	United States	FL
SCT_0175	Fla. 701				Fresh market	S. lycopersicum	Jay Scott		UFL	United States	FL
SCT_0176	Fla. 7060				Fresh market	S. lycopersicum	Jay Scott		UFL	United States	FL	Humid
SCT_0177	Fla. 726				Fresh market	S. lycopersicum	Jay Scott		UFL	United States	FL
SCT_0178	Fla. 7481				Fresh market	S. lycopersicum	Jay Scott		UFL	United States	FL
SCT_0179	Fla. 7547				Fresh market	S. lycopersicum	Jay Scott		UFL	United States	FL	Humid
SCT_0180	Fla. 7600				Fresh market	S. lycopersicum	Jay Scott		UFL	United States	FL	Humid
SCT_0181	Fla. 7770				Fresh market	S. lycopersicum	Jay Scott		UFL	United States	FL
SCT_0182	Fla. 7771				Fresh market	S. lycopersicum	Jay Scott		UFL	United States	FL	Humid
SCT_0183	Fla. 7775				Fresh market	S. lycopersicum	Jay Scott		UFL	United States	FL	Humid
SCT_0184	Fla. 7776				Fresh market	S. lycopersicum	Jay Scott		UFL	United States	FL
SCT_0185	Fla. 7781				Fresh market	S. lycopersicum	Jay Scott		UFL	United States	FL
SCT_0186	Fla. 7804				Fresh market	S. lycopersicum	Jay Scott		UFL	United States	FL
SCT_0187	Fla. 7907B				Fresh market	S. lycopersicum	Jay Scott		UFL	United States	FL
SCT_0188	Fla. 7946				Fresh market	S. lycopersicum	Jay Scott		UFL	United States	FL
SCT_0189	Fla. 8000				Fresh market	S. lycopersicum	Jay Scott		UFL	United States	FL
SCT_0190	Fla. 8044				Fresh market	S. lycopersicum	Jay Scott		UFL	United States	FL
SCT_0191	Fla. 8059				Fresh market	S. lycopersicum	Jay Scott		UFL	United States	FL
SCT_0192	Fla. 8083				Fresh market	S. lycopersicum	Jay Scott		UFL	United States	FL
SCT_0193	Fla. 8109				Fresh market	S. lycopersicum	Jay Scott		UFL	United States	FL
SCT_0194	Fla. 8111BH				Fresh market	S. lycopersicum	Jay Scott		UFL	United States	FL
SCT_0195	Fla. 8124C				Fresh market	S. lycopersicum	Jay Scott		UFL	United States	FL
SCT_0196	Fla. 8233				Fresh market	S. lycopersicum	Jay Scott		UFL	United States	FL	Humid
SCT_0197	Fla. 8249				Fresh market	S. lycopersicum	Jay Scott		UFL	United States	FL
SCT_0198	Fla. 8293				Fresh market	S. lycopersicum	Jay Scott		UFL	United States	FL
SCT_0199	Fla. 8344				Fresh market	S. lycopersicum	Jay Scott		UFL	United States	FL
SCT_0201	Fla. 8476				Fresh market	S. lycopersicum	Jay Scott		UFL	United States	FL
SCT_0202	Fla. 8516				Fresh market	S. lycopersicum	Jay Scott		UFL	United States	FL
SCT_0203	Fla. 8539				Fresh market	S. lycopersicum	Jay Scott		UFL	United States	FL
SCT_0204	Fla. 8543				Fresh market	S. lycopersicum	Jay Scott		UFL	United States	FL
SCT_0205	Fla. 8561B-6				Fresh market	S. lycopersicum	Jay Scott		UFL	United States	FL
SCT_0206	Fla. 8599				Fresh market	S. lycopersicum	Jay Scott		UFL	United States	FL
SCT_0207	Fla. 8608				Fresh market	S. lycopersicum	Jay Scott		UFL	United States	FL
SCT_0208	Fla. 8624				Fresh market	S. lycopersicum	Jay Scott		UFL	United States	FL
SCT_0209	Fla. 8626				Fresh market	S. lycopersicum	Jay Scott		UFL	United States	FL
SCT_0211	Fla. 8646				Fresh market	S. lycopersicum	Jay Scott		UFL	United States	FL
SCT_0212	Fla. 8653				Fresh market	S. lycopersicum	Jay Scott		UFL	United States	FL
SCT_0214	Fla. 8737				Fresh market	S. lycopersicum	Jay Scott		UFL	United States	FL
SCT_0215	Flora-Dade				Fresh market	S. lycopersicum	Public		Public	United States	FL	Humid
SCT_0218	LA1996	LA1996			Fresh market	S. lycopersicum	Jim Myers		Oregon State U.
SCT_0219	LA2378	LA2378	PI 290858	Purple Smudge	Fresh market	S. lycopersicum	Jim Myers		Oregon State U.
SCT_0220	LA3163	LA3163			Fresh market	S. lycopersicum	Jim Myers		Oregon State U.
SCT_0222	LA4425	LA4425			Fresh market	S. lycopersicum	Jim Myers		Oregon State U.
SCT_0224	Legend				Fresh market	S. lycopersicum	Jim Myers		Oregon State U.	United States	OR
SCT_0225	Medford				Fresh market	S. lycopersicum	Jim Myers		Oregon State U.	United States	OR
SCT_0226	NC 7 P rep-8 (2006) - 96			LB/EB Plum No 1	Fresh market	S. lycopersicum	Randy Gardner/Dilip Panthee		NCSU	United States	NC
SCT_0227	NC123S				Fresh market	S. lycopersicum	Randy Gardner/Dilip Panthee		NCSU	United States	NC	Humid
SCT_0228	NC 13E-1(95)				Fresh market	S. lycopersicum	David Francis		OSU	United States	NC
SCT_0229	NC 13G				Fresh market	S. lycopersicum	Randy Gardner/Dilip Panthee		NCSU	United States	NC	Humid
SCT_0230	NC140				Fresh market	S. lycopersicum	Randy Gardner/Dilip Panthee		NCSU	United States	NC	Humid
SCT_0231	NC161L-1W(2007)				Fresh market	S. lycopersicon	Randy Gardner/Dilip Panthee		NCSU	United States	NC	Humid
SCT_0232	NC1CS				Fresh market	S. lycopersicum	Randy Gardner/Dilip Panthee		NCSU	United States	NC	Humid
SCT_0233	NC23E-2 (93)				Fresh market	S. lycopersicum	Randy Gardner/Dilip Panthee		NCSU	United States	NC	Humid
SCT_0234	NC265-1(93)-3-4	LA3625			Fresh market	S. lycopersicum	Randy Gardner/Dilip Panthee		NCSU	United States	NC	Humid
SCT_0236	NC2Y				Fresh market	S. lycopersicum	Randy Gardner/Dilip Panthee		NCSU	United States	NC	Humid
SCT_0237	NC33EB-1				Fresh market	S. lycopersicon	Randy Gardner/Dilip Panthee		NCSU	United States	NC	Humid
SCT_0238	NC47NC2				Fresh market	S. lycopersicon	Randy Gardner/Dilip Panthee		NCSU	United States	NC	Humid
SCT_0239	NC50-7				Fresh market	S. lycopersicum	Randy Gardner/Dilip Panthee		NCSU	United States	NC	Humid
SCT_0240	NC714-3B(2007)				Fresh market	S. lycopersicon	Randy Gardner/Dilip Panthee		NCSU	United States	NC	Humid
SCT_0241	NC8276				Fresh market	S. lycopersicum	Randy Gardner/Dilip Panthee		NCSU	United States	NC	Humid
SCT_0242	NC8288				Fresh market	S. lycopersicum	Randy Gardner/Dilip Panthee		NCSU	United States	NC	Humid
SCT_0243	NC84173				Fresh market	S. lycopersicum	Randy Gardner/Dilip Panthee		NCSU	United States	NC	Humid
SCT_0245	NC99471-3				Fresh market	S. lycopersicum	Randy Gardner/Dilip Panthee		NCSU	United States	NC	Humid
SCT_0246	NCEBR-1				Fresh market	S. lycopersicum	Randy Gardner/Dilip Panthee		NCSU	United States	NC	Humid
SCT_0247	NCEBR-2				Fresh market	S. lycopersicum	Randy Gardner/Dilip Panthee		NCSU	United States	NC	Humid
SCT_0248	NCEBR-3				Fresh market	S. lycopersicum	Randy Gardner/Dilip Panthee		NCSU	United States	NC	Humid
SCT_0249	NCEBR-4				Fresh market	S. lycopersicum	Randy Gardner/Dilip Panthee		NCSU	United States	NC	Humid
SCT_0251	NCEBR-6	LA3846			Fresh market	S. lycopersicum	Randy Gardner/Dilip Panthee		NCSU	United States	NC	Humid
SCT_0252	NCEBR-7				Fresh market	S. lycopersicum	Randy Gardner/Dilip Panthee		NCSU	United States	NC	Humid
SCT_0253	NCEBR-8				Fresh market	S. lycopersicum	Randy Gardner/Dilip Panthee		NCSU	United States	NC	Humid
SCT_0254	NCHS-1	LA3847			Fresh market	S. lycopersicum	Randy Gardner/Dilip Panthee		NCSU	United States	NC	Humid
SCT_0255	Ohio11				Fresh market	S. lycopersicum	David Francis		OSU	United States	OH	Humid
SCT_0256	Ohio MR13				Fresh market	S. lycopersicum	David Francis		OSU	United States	OH	Humid
SCT_0258	Oregon Spring				Fresh market	S. lycopersicum	Jim Myers		Oregon State U.	United States	OR
SCT_0259	Oregon Star				Fresh market	S. lycopersicum	Jim Myers		Oregon State U.	United States	OR
SCT_0260	P20-3-1				Fresh market	S. lycopersicum	Jim Myers		Oregon State U.	United States	OR
SCT_0261	PI 564169		PI 564169	New Ida	Fresh market	S. lycopersicum	Randy Gardner/Dilip Panthee		NCSU	United States	FL
SCT_0262	PI 647532		PI 647532	Ruffled Yellow	Fresh market	S. lycopersicum	Randy Gardner/Dilip Panthee		NCSU	United States	FL
SCT_0264	PI 281553		PI 281553	Furuya K-go	Fresh market	S. lycopersicum
SCT_0267	PI 65023		PI 65023		Fresh market	S. lycopersicum				Spain	Balearic Islands
SCT_0268	Piedmont				Fresh market	S. lycopersicum	Randy Gardner/Dilip Panthee		NCSU	United States	NC	Humid
SCT_0269	RioGrande	LA3343			Fresh market/Processing	S. lycopersicum	Roger Chetelat		TGRC			Humid
SCT_0270	Severianin				Fresh market	S. lycopersicum	Jim Myers		Oregon State U.	United States	OR
SCT_0271	Siletz				Fresh market	S. lycopersicum	Jim Myers		Oregon State U.	United States	OR
SCT_0272	Summit				Fresh market	S. lycopersicum	Randy Gardner/Dilip Panthee		NCSU	United States	NC	Humid
SCT_0273	T-5	LA2399			Fresh market	S. lycopersicum	Roger Chetelat		TGRC	United States	CA	Arid
SCT_0274	T-9	LA2590			Fresh market	S. lycopersicum	Roger Chetelat		TGRC	United States	CA	Arid
SCT_0275	Tropic				Fresh market	S. lycopersicum	Public		Public			Humid
SCT_0276	UC-MR20	LA2937			Fresh market	S. lycopersicon	Roger Chetelat		TGRC	United States	CA	Humid
SCT_0277	UC-N28	LA2938			Fresh market	S. lycopersicon	Roger Chetelat		TGRC	United States	CA	Humid
SCT_0278	UC-T338	LA2939			Fresh market	S. lycopersicon	Roger Chetelat		TGRC	United States	CA	Humid
SCT_0280	UC-TR51	LA2941			Fresh market	S. lycopersicon	Roger Chetelat		TGRC	United States	CA	Humid
SCT_0281	Willamette VF				Fresh market	S. lycopersicum	Jim Myers		Oregon State U.	United States	OR
SCT_0486	OH08-6405				Fresh market	S. lycopersicum	David Francis		OSU	USA	OH	Humid
SCT_0487	NC98248				Fresh market	S. lycopersicum	Randy Gardner/Dilip Panthee		NCSU	USA	NC
SCT_0492	NC 1 CELBR				Fresh market	S. lycopersicum	Randy Gardner/Dilip Panthee		NCSU	USA	NC
SCT_0506	Fla. 8383				Fresh market	S. lycopersicum	Sam Hutton		UFL	USA	Fla
SCT_0285	Aker's West Virginia				Vintage	S. lycopersicum	Carolyn Male
SCT_0286	Amish Paste				Vintage	S. lycopersicum	tomatogrowers supply			United States
SCT_0287	Beauty			NSL 27076	Vintage	S. lycopersicum	David Francis		OSU	United States	OH
SCT_0288	Black From Tula				Vintage	S. lycopersicum	Carolyn Male
SCT_0290	Brandywine (Sudduth/Quisenberry)				Vintage	S. lycopersicum	Carolyn Male			United States
SCT_0291	Burbank				Vintage	S. lycopersicum			GLVWG
SCT_0292	Cherokee Purple				Vintage	S. lycopersicum	Carolyn Male	OARDC #92265		United States
SCT_0293	Costoluto Genovese				Vintage	S. lycopersicum	Esther Van der Knaap	OARDC #Esther	OSU	Italy
SCT_0295	Favorite		PI 636262		Vintage	S. lycopersicum	David Francis		OSU	United States	OH
SCT_0296	Globe		PI 270186		Vintage	S. lycopersicum	David Francis		OSU	United States	OH
SCT_0298	Grushovka				Vintage	S. lycopersicum	David Francis	OARDC #06-6462	OSU	Russia
SCT_0299	Howard German			01S39	Vintage	S. lycopersicum	David Francis	OARDC #06-6455	OSU
SCT_0300	Juane Flammee				Vintage	S. lycopersicum		OARDC #5082		France
SCT_0301	King Humbert	LA0025	PI 645082		Vintage	S. lycopersicum				Italy
SCT_0302	LYC1903				Vintage	S. lycopersicum	Esther Van der Knaap	OARDC #Esther	OSU	Italy
SCT_0303	Marglobe	LA0502			Vintage	S. lycopersicum		OARDC #06-6407		United States
SCT_0304	Moneymaker	LA2706			Vintage	S. lycopersicum	David Francis	OARDC #06-6474	OSU	Netherlands
SCT_0305	Opalka				Vintage	S. lycopersicum	David Francis	OARDC #5045	OSU	Poland
SCT_0306	Orange Strawberry				Vintage	S. lycopersicum	Esther Van der Knaap	OARDC #Esther	OSU
SCT_0307	Oxheart			NSL193993	Vintage	S. lycopersicum	David Francis		OSU	United States	OH
SCT_0308	PARAGON		PI 451990		Vintage	S. lycopersicum	David Francis	OARDC #06-6402	OSU	United States	OH
SCT_0309	Peron				Vintage	S. lycopersicum			GLVWG
SCT_0311	Purple Clabash	LA2377	PI 290857		Vintage	S. lycopersicum	AMBB
SCT_0312	RomaVF			01S36	Vintage	S. lycopersicum	David Francis	OARDC #06-6482	OSU
SCT_0313	Rutgers	LA1090			Vintage	S. lycopersicum	David Francis	OARDC #06-6419	OSU	United States	NJ
SCT_0314	San Marzano	LA3008			Vintage	S. lycopersicum	David Francis	OARDC #06-6409	OSU	Italy
SCT_0316	Stupice		PI 250436		Vintage	S. lycopersicum	Esther Van der Knaap		OSU	Czechoslovakia
SCT_0317	T1003				Vintage	S. lycopersicum	Esther Van der Knaap	OARDC #Esther	OSU	Italy
SCT_0318	T1693				Vintage	S. lycopersicum	Esther Van der Knaap	OARDC #Esther	OSU	Italy
SCT_0319	T1697				Vintage	S. lycopersicum	Esther Van der Knaap	OARDC #Esther	OSU	Italy
SCT_0320	Tres Cantos				Vintage	S. lycopersicum	Esther Van der Knaap	OARDC #Esther	OSU	Spain
SCT_0322	White Queen				Vintage	S. lycopersicum	Carolyn Male			United States
SCT_0324	Yellow Stuffer				Vintage	S. lycopersicum	David Francis	OARDC #06-6420	OSU
SCT_0325	Ailsa Craig	LA2838A	PI 26299560AI2SD		Vintage	S. lycopersicum	David Francis	OARDC #08-8529	OSU	England
SCT_0327	Ponderosa		PI 270206		Vintage	S. lycopersicum	Esther Van der Knaap	OARDC #08-8531	OSU
SCT_0329	1091-Chonto 21 (mataverde (3-21-2))		PI 505317		Vintage	S. lycopersicum			USDA
SCT_0330	A-1770		PI 452026		Vintage	S. lycopersicum			USDA
SCT_0331	A-1771		PI 452027		Vintage	S. lycopersicum			USDA
SCT_0332	Abel		PI 121662		Vintage	S. lycopersicum			USDA
SCT_0333	Chih-mu-tao-se		PI 158760		Vintage	S. lycopersicum			USDA
SCT_0334	Cotaxtla I		PI 268107		Vintage	S. lycopersicum			USDA
SCT_0335	Devon Surprise		PI 294638		Vintage	S. lycopersicum			USDA
SCT_0336	Heinz 1370		PI 341134		Vintage/Processing	S. lycopersicum			USDA
SCT_0337	Hong Kong		PI 291337		Vintage	S. lycopersicum			USDA
SCT_0338	Kiyosu No. 2		PI 281555		Vintage	S. lycopersicum			USDA
SCT_0340	Peto 460		PI 600920		Vintage/Processing	S. lycopersicum			USDA
SCT_0357	Pomodoro Superselezione di Marmande		PI 647486		Vintage	S. lycopersicum			USDA
SCT_0358	Prospero		PI 157993		Vintage	S. lycopersicum			USDA
SCT_0359	Rinon PI 98097		PI 98097	Rinon	Vintage	S. lycopersicum			USDA
SCT_0360	Rinon PI 118783		PI 118783	Rinon	Vintage	S. lycopersicum			USDA
SCT_0361	Rosa o Monserrat		PI 647305		Vintage	S. lycopersicum			USDA
SCT_0362	Rumi Banjan		PI 125831		Vintage	S. lycopersicum			USDA
SCT_0363	Sao Paulo		PI 117563		Vintage	S. lycopersicum			USDA
SCT_0364	Tomate		PI 99782		Vintage	S. lycopersicum			USDA
SCT_0365	Tomate del lugar		PI 647447		Vintage	S. lycopersicum			USDA
SCT_0366	Turrialba		PI 212062		Vintage	S. lycopersicum			USDA
SCT_0369	Zhongza No. 4		PI 647445		Vintage	S. lycopersicum			USDA
SCT_0479	LA1504			Marmande	Vintage	S. lycopersicum	Roger Chetelat		TGRC
SCT_0480	LA0533			Condine Red	Vintage	S. lycopersicum	Roger Chetelat		TGRC
SCT_0482	LA3238			Earliana	Vintage	S. lycopersicum	Roger Chetelat		TGRC
SCT_0483	LA3243			Platense	Vintage	S. lycopersicum	Roger Chetelat		TGRC
SCT_0168	88003-62				Cultivated Cherry	S. lycopersicum 'cerasiforme'	Martha Mutschler-Chu		Cornell	United States	NY
SCT_0169	88003-81				Cultivated Cherry	S. lycopersicum 'cerasiforme'	Martha Mutschler-Chu		Cornell	United States	NY
SCT_0216	Gold Nugget				Cultivated Cherry	S. lycopersicum 'cerasiforme'	Jim Myers		Oregon State U.	United States	OR
SCT_0217	LA0797	LA0797			Cultivated Cherry	S. lycopersicum 'cerasiforme'	Jim Myers		Oregon State U.
SCT_0223	Large German Cherry				Cultivated Cherry	S. lycopersicum 'cerasiforme'	Jim Myers		Oregon State U.	United States	OR
SCT_0235	NC2C				Cultivated Cherry	S. lycopersicum 'cerasiforme'	Randy Gardner/Dilip Panthee		NCSU	United States	NC	Humid
SCT_0244	NC860-1(2008)				Cultivated Cherry	S. lycopersicum 'cerasiforme'	Randy Gardner/Dilip Panthee		NCSU	United States	NC	Humid
SCT_0250	NCEBR-5	LA3845			Cultivated Cherry	S. lycopersicum 'cerasiforme'	Randy Gardner/Dilip Panthee		NCSU	United States	NC	Humid
SCT_0257	OR11				Cultivated Cherry	S. lycopersicum 'cerasiforme'	Jim Myers		Oregon State U.	United States	OR
SCT_0263	PI 128586		PI 128586		Cultivated Cherry	S. lycopersicum 'cerasiforme'					Garden in Limache
SCT_0265	PI 340906		PI 340906	Summer Cherry	Cultivated Cherry	S. lycopersicum 'cerasiforme'
SCT_0266	PI 470262		PI 470262	DB21	Cultivated Cherry	S. lycopersicum 'cerasiforme'				Indonesia
SCT_0289	Black Plum			01S25	Cultivated Cherry	S. lycopersicum 'cerasiforme'	David Francis	OARDC #06-6416	OSU	Russia
SCT_0294	D' Olvia x Industria				Cultivated Cherry	S. lycopersicum 'cerasiforme'	Esther Van der Knaap	OARDC #Esther	OSU	Italy
SCT_0297	Gold Ball			NSL 27012	Cultivated Cherry	S. lycopersicum 'cerasiforme'	David Francis		OSU	United States	OH
SCT_0310	Principe Borghese	LA0089			Cultivated Cherry	S. lycopersicum 'cerasiforme'	David Francis	OARDC #06-6495	OSU
SCT_0315	Sponzillo				Cultivated Cherry	S. lycopersicum 'cerasiforme'	Esther Van der Knaap	OARDC #Esther	OSU	Italy
SCT_0321	VFNT Cherry	LA1221			Cultivated Cherry	S. lycopersicum 'cerasiforme'
SCT_0323	Yellow Pear				Cultivated Cherry	S. lycopersicum 'cerasiforme'	David Francis	OARDC #06-6503	OSU
SCT_0326	Marveille des Marches		PI 10983484AISD		Cultivated Cherry	S. lycopersicum 'cerasiforme'	Esther Van der Knaap	OARDC #08-8504	OSU	France
SCT_0328	Tainan		PI 647556	AVRDC #6	Cultivated Cherry	S. lycopersicum 'cerasiforme'			USDA
SCT_0343	PI 127820		PI 127820		Cultivated Cherry	S. lycopersicum 'cerasiforme'			USDA
SCT_0349	PI 129128		PI 129128		Cultivated Cherry	S. lycopersicum 'cerasiforme'			USDA
SCT_0351	PI 155372		PI 155372		Cultivated Cherry	S. lycopersicum 'cerasiforme'			USDA
SCT_0354	PI 270408		PI 270408		Cultivated Cherry	S. lycopersicum 'cerasiforme'			USDA
SCT_0367	W-C 1050		PI 390510		Cultivated Cherry	S. lycopersicum 'cerasiforme'			USDA
SCT_0368	W-C 1537		PI 406952		Cultivated Cherry	S. lycopersicum 'cerasiforme'			USDA
SCT_0339	LA0410	LA0410	PI 258474		Latin American Cultivar	S. lycopersicum			USDA
SCT_0341	PI 124035		PI 124035		Latin American Cultivar	S. lycopersicum			USDA
SCT_0342	PI 124037		PI 124037		Latin American Cultivar	S. lycopersicum			USDA
SCT_0345	PI 128592		PI 128592		Latin American Cultivar	S. lycopersicum			USDA
SCT_0346	PI 129026		PI 129026		Latin American Cultivar	S. lycopersicum			USDA
SCT_0347	PI 129033		PI 129033		Latin American Cultivar	S. lycopersicum			USDA
SCT_0348	PI 129084		PI 129084		Latin American Cultivar	S. lycopersicum			USDA
SCT_0350	PI 129142		PI 129142		Latin American Cultivar	S. lycopersicum			USDA
SCT_0352	PI 159009		PI 159009		Latin American Cultivar	S. lycopersicum			USDA
SCT_0353	PI 196297		PI 196297		Latin American Cultivar	S. lycopersicum			USDA
SCT_0355	PI 270430		PI 270430		Latin American Cultivar	S. lycopersicum			USDA
SCT_0356	PI 272703		PI 272703		Latin American Cultivar	S. lycopersicum			USDA
SCT_0382	LA1208	LA1208			Wild Cherry	S. lycopersicum 'cerasiforme'	Jim Myers		Oregon State U.	Colombia
SCT_0394	LA1455	LA1455			Wild Cherry	S. lycopersicum 'cerasiforme'	Jim Myers		Oregon State U.	Mexico	Nuevo Leon
SCT_0395	LA1457	LA1457			Wild Cherry	S. lycopersicum 'cerasiforme'	Jim Myers		Oregon State U.	Mexico	Puebla
SCT_0396	LA1464	LA1464			Wild Cherry	S. lycopersicum 'cerasiforme'	Jim Myers		Oregon State U.	Honduras
SCT_0398	LA1512	LA1512			Wild Cherry	S. lycopersicum 'cerasiforme'	Jim Myers		Oregon State U.	El Salvador
SCT_0399	LA1542	LA1542			Wild Cherry	S. lycopersicum 'cerasiforme'	Jim Myers		Oregon State U.	Costa Rica
SCT_0400	LA1545	LA1545			Wild Cherry	S. lycopersicum 'cerasiforme'	Jim Myers		Oregon State U.	Mexico	Campeche
SCT_0402	LA1549	LA1549			Wild Cherry	S. lycopersicum 'cerasiforme'	Jim Myers		Oregon State U.	Peru	Pasco
SCT_0403	LA1569	LA1569			Wild Cherry	S. lycopersicum 'cerasiforme'	Jim Myers		Oregon State U.	Mexico	Vera Cruz
SCT_0408	LA1620	LA1620			Wild Cherry	S. lycopersicum 'cerasiforme'	Jim Myers		Oregon State U.	Brazil	Bahia
SCT_0409	LA1621	LA1621			Wild Cherry	S. lycopersicum 'cerasiforme'	Jim Myers		Oregon State U.	Mexico	Hidalgo
SCT_0410	LA1623	LA1623			Wild Cherry	S. lycopersicum 'cerasiforme'	Jim Myers		Oregon State U.	Mexico	Yucatan
SCT_0411	LA1632	LA1632			Wild Cherry	S. lycopersicum 'cerasiforme'	Jim Myers		Oregon State U.	Peru	Madre de Dios
SCT_0412	LA1654	LA1654			Wild Cherry	S. lycopersicum 'cerasiforme'	Jim Myers		Oregon State U.	Peru	San Martin
SCT_0414	LA1668	LA1668			Wild Cherry	S. lycopersicum 'cerasiforme'	Jim Myers		Oregon State U.	Mexico	Guerrero
SCT_0415	LA1701	LA1701			Wild Cherry	S. lycopersicum 'cerasiforme'	Jim Myers		Oregon State U.	Peru	La Libertad
SCT_0416	LA1703	LA1703			Wild Cherry	S. lycopersicum 'cerasiforme'	Jim Myers		Oregon State U.	Mexico	Tamaulipas
SCT_0417	LA1712	LA1712			Wild Cherry	S. lycopersicum 'cerasiforme'	Jim Myers		Oregon State U.	Costa Rica
SCT_0424	LA1953	LA1953			Wild Cherry	S. lycopersicum 'cerasiforme'	Jim Myers		Oregon State U.	Peru	Arequipa
SCT_0427	LA2076	LA2076	PI 387854		Wild Cherry	S. lycopersicum 'cerasiforme'	Jim Myers		Oregon State U.	Bolivia
SCT_0428	LA2077	LA2077	PI 387855		Wild Cherry	S. lycopersicum 'cerasiforme'	Jim Myers		Oregon State U.	Bolivia	La Paz
SCT_0429	LA2078	LA2078			Wild Cherry	S. lycopersicum 'cerasiforme'	Jim Myers		Oregon State U.	Brazil	Rio Grande de Sol
SCT_0433	LA2131	LA2131			Wild Cherry	S. lycopersicum 'cerasiforme'	Jim Myers		Oregon State U.	Ecuador	Zamora-Chinchipe
SCT_0434	LA2135	LA2135			Wild Cherry	S. lycopersicum 'cerasiforme'	Jim Myers		Oregon State U.	Ecuador	Santiago-Morona
SCT_0435	LA2137	LA2137			Wild Cherry	S. lycopersicum 'cerasiforme'	Jim Myers		Oregon State U.	Ecuador	Santiago-Morona
SCT_0441	LA2308	LA2308			Wild Cherry	S. lycopersicum 'cerasiforme'	Jim Myers		Oregon State U.	Peru	San Martin
SCT_0442	LA2312	LA2312			Wild Cherry	S. lycopersicum 'cerasiforme'	Jim Myers		Oregon State U.	Peru	Amazonas
SCT_0443	LA2393	LA2393			Wild Cherry	S. lycopersicum 'cerasiforme'	Jim Myers		Oregon State U.	Costa Rica	Guanacaste
SCT_0444	LA2411	LA2411			Wild Cherry	S. lycopersicum 'cerasiforme'	Jim Myers		Oregon State U.	Peru	Puno
SCT_0447	LA2626	LA2626			Wild Cherry	S. lycopersicum 'cerasiforme'	Jim Myers		Oregon State U.	Peru	Cusco
SCT_0448	LA2632	LA2632			Wild Cherry	S. lycopersicum 'cerasiforme'	Jim Myers		Oregon State U.	Peru	Cusco
SCT_0449	LA2633	LA2633			Wild Cherry	S. lycopersicum 'cerasiforme'	Jim Myers		Oregon State U.	Peru	Cusco
SCT_0450	LA2660	LA2660			Wild Cherry	S. lycopersicum 'cerasiforme'	Jim Myers		Oregon State U.	Bolivia	Beni
SCT_0453	LA2675	LA2675			Wild Cherry	S. lycopersicum 'cerasiforme'	Jim Myers		Oregon State U.	Peru	Puno
SCT_0456	LA2792	LA2792			Wild Cherry	S. lycopersicum 'cerasiforme'	Jim Myers		Oregon State U.	Colombia	Antioquia
SCT_0461	LA3136	LA3136			Wild Cherry	S. lycopersicum 'cerasiforme'	Jim Myers		Oregon State U.	Cuba	Holguin
SCT_0462	LA3137	LA3137			Wild Cherry	S. lycopersicum 'cerasiforme'	Jim Myers		Oregon State U.	Cuba	Holguin
SCT_0466	PI 378997	LA1290	PI 378997		Wild Cherry	S. lycopersicum 'cerasiforme'	Jim Myers		Oregon State U.	Peru	Junin
SCT_0467	PI 379003	LA1314	PI 379003		Wild Cherry	S. lycopersicum 'cerasiforme'	Jim Myers		Oregon State U.	Peru	Cusco
SCT_0468	PI 379051	LA1338	PI 379051		Wild Cherry	S. lycopersicum 'cerasiforme'	Jim Myers		Oregon State U.	Ecuador	Napo
SCT_0470	PI 406759		PI 406759		Wild Cherry	S. lycopersicum 'cerasiforme'	Randy Gardner/Dilip Panthee		NCSU	Costa Rica
SCT_0471	PI 114490		PI 114490		Wild Cherry	S. lycopersicum 'cerasiforme'	David Francis		OSU
SCT_0477	LA2126A	LA2126A			Wild Cherry	S. lycopersicum 'cerasiforme'			*	Ecuador	Zamora-Chinchipe
SCT_0372	LA0373	LA0373			Wild	S. pimpinellifolium	Roger Chetelat		TGRC	Peru	Ancash
SCT_0378	LA0722	LA0722			Wild	S. pimpinellifolium	Majid Foolad		Penn State U.	Peru	La Libertad
SCT_0383	LA1269	LA1269			Wild	S. pimpinellifolium	David Francis		OSU	Peru	Lima
SCT_0388	LA1301	LA1301			Wild	S. pimpinellifolium	Roger Chetelat		TGRC	Peru	Ica
SCT_0397	LA1478	LA1478			Wild	S. pimpinellifolium	Roger Chetelat		TGRC	Peru	Piura
SCT_0401	LA1547	LA1547			Wild	S. pimpinellifolium	David Francis		OSU	Ecuador	Carchi
SCT_0404	LA1578	LA1578			Wild	S. pimpinellifolium	Roger Chetelat		TGRC	Peru	La Libertad
SCT_0405	LA1582	LA1582			Wild	S. pimpinellifolium	Roger Chetelat		TGRC	Peru	Lambayeque
SCT_0406	LA1589	LA1589			Wild	S. pimpinellifolium	David Francis		OSU	Peru	La Libertad
SCT_0407	LA1617	LA1617			Wild	S. pimpinellifolium	Roger Chetelat		TGRC	Peru	Tumbes
SCT_0430	LA2093	LA2093			Wild	S. pimpinellifolium	Majid Foolad		Penn State U.	Ecuador	El Oro
SCT_0437	LA2181	LA2181			Wild	S. pimpinellifolium	Roger Chetelat		TGRC	Peru	Cajamarca
SCT_0438	LA2184	LA2184			Wild	S. pimpinellifolium	David Francis		OSU	Peru	Amazonas
SCT_0472	PI 128216		PI 128216		Wild	S. pimpinellifolium	David Francis		OSU	Bolivia
SCT_0474	PI 365914		PI 365914		Wild	S. pimpinellifolium	John Stommel		USDA	Ecuador
SCT_0494	PSPL153		PI 270443		Wild	S. pimpinellifolium	Majid Foolad		Penn State U.
SCT_0496	OX325				Hybrid	S. lycopersicum	David Francis		OSU	USA	OH	Humid
SCT_0497	FG06-B431				Hybrid	S. lycopersicum	David Francis		OSU	USA	OH	Humid	OH2647	FG06-1014-1
SCT_0498	SG07-318				Hybrid	S. pimpinellifolium x S. lycopersicum	David Francis		OSU				LA1589	Fla. 7775
SCT_0499	SG07-320				Hybrid	S. pimpinellifolium x S. lycopersicum	David Francis		OSU				LA1589	FG02-188
SCT_0500	SG07-328				Hybrid	S. lycopersicum	David Francis		OSU	USA	OH		Ha7998	Ohio MR13
SCT_0501	SG07-335				Hybrid	S. lycopersicum	David Francis		OSU	USA	OH		Fla. 7775	Ohio MR13
SCT_0502	SG07-338				Hybrid	S. lycopersicum	David Francis		OSU	USA	OH		Ohio MR13	FG02-188
SCT_0503	SG08-423				Hybrid	S. lycopersicum	David Francis		OSU	USA	OH		OH981136	OH2641
SCT_0504	SG08-426				Hybrid	S. lycopersicum	David Francis		OSU	USA	OH		OH981136	OH8556
SCT_0505	SG09-403				Hybrid	S. penellii x S. lycopersicum	David Francis		OSU				LA716	FG02-188
SCT_0527	Anastasia F1				Hybrid		Granell
SCT_0534	F8-RIL1 2007				Hybrid	S. pimpinellifolium x S. lycopersicum	Majid Foolad		Pennsylvannia State	USA	PA
SCT_0535	F8-RIL2 2007				Hybrid	S. pimpinellifolium x S. lycopersicum	Majid Foolad		Pennsylvannia State	USA	PA
SCT_0536	F8-RIL3 2007				Hybrid	S. pimpinellifolium x S. lycopersicum	Majid Foolad		Pennsylvannia State	USA	PA
SCT_0537	F8-RIL4 2007				Hybrid	S. pimpinellifolium x S. lycopersicum	Majid Foolad		Pennsylvannia State	USA	PA
SCT_0538	F8-RIL6 2007				Hybrid	S. pimpinellifolium x S. lycopersicum	Majid Foolad		Pennsylvannia State	USA	PA
