# Supplementary material for: High-Density SNP Genotyping of Tomato (Solanum lycopersicum L.) Reveals Patterns of Genetic Variation Due to Breeding
Source: PLoS One. 2012 Sep 20;7(9):e45520. doi: 10.1371/journal.pone.0045520 (PMC3447764; doi:10.1371/journal.pone.0045520)
Supplement: Table S5 — PCA loadings for PC1 and PC2 in the three representative sub-populations of cultivated germplasm (processing, fresh market, and vintage). (XLSX) [file pone.0045520.s007.xlsx]

## Sheet: Table S5
Table S5. PCA loadings for PC1 and PC2 in the three representative sub-populations of cultivated germplasm (processing, fresh market, and vintage)
	Phyiscal Map		Genetic Map (EXPIM 2012)
SNP marker	Chromosome	Position (Mbp)	Chromosome	Position (cM)	PC1	PC2
solcap_snp_sl_15058	1	0.045434	1	0	-0.0224429	-0.00387298
solcap_snp_sl_60635	1	0.047132	1	0	-4.67e-15	6.55e-16
solcap_snp_sl_60604	1	0.192109	1	0.2712	-0.000645931	0.00246511
solcap_snp_sl_15054	1	0.299696	1	0.5425	-0.0171426	-0.00442224
solcap_snp_sl_15052	1	0.301597	1	0.5425	-0.0192921	-0.00437373
solcap_snp_sl_15051	1	0.301603	1	0.5425	-0.0182376	-0.00403336
solcap_snp_sl_15050	1	0.303076	1	0.5425	-0.0176855	-0.00466828
solcap_snp_sl_15049	1	0.303202	1	0.5425	-0.0182483	-0.00404099
CL004303-0524	1	0.310894	1	0.5425	-0.000698175	0.00251168
solcap_snp_sl_24809	1	0.324852	1	0.5425	-0.0215644	0.0211224
CL016197-0363_solcap_snp_sl_60559	1	0.336495	1	0.5425	-0.000698175	0.00251168
solcap_snp_sl_60557	1	0.338651	1	0.5425	-0.000698175	0.00251168
solcap_snp_sl_24799	1	0.669686	1	3.3219	-0.00602633	-0.0150528
solcap_snp_sl_33737	1	0.8537	1	4.1455	-0.00992414	-0.00575195
solcap_snp_sl_60417	1	0.986514	1	4.6974	-0.00116085	0.00247157
solcap_snp_sl_60360	1	1.33777	1	7.7585	-0.000925233	0.00260935
solcap_snp_sl_8704	1	1.47086	1	8.5818	-0.00263758	-0.00483116
solcap_snp_sl_60330	1	1.51138	1	9.4052	0.00147335	0.00311519
solcap_snp_sl_60318	1	1.52433	1	9.9568	0.00118578	0.00302385
solcap_snp_sl_60303	1	1.60569	1	10.7804	-0.000925233	0.00260935
solcap_snp_sl_60296	1	1.67868	1	12.1578	-0.000925233	0.00260935
solcap_snp_sl_60276	1	1.80937	1	13.5353	-0.000633863	0.00276364
solcap_snp_sl_60250	1	2.11711	1	19.5054	0.00260099	0.00161325
solcap_snp_sl_60227	1	2.20086	1	19.5054	0.00245871	0.00104934
solcap_snp_sl_8669	1	2.25588	1	19.5054	-0.0104196	0.0011271
solcap_snp_sl_8668	1	2.31163	1	19.5054	-0.00892871	-0.00103177
solcap_snp_sl_8667	1	2.31176	1	19.5054	-0.00927065	-0.00120554
solcap_snp_sl_24787	1	2.37187	1	19.5054	-0.00772225	-0.00208683
solcap_snp_sl_60160	1	2.39503	1	19.5054	0.00286832	0.00136278
solcap_snp_sl_8656	1	2.44652	1	20.0572	0.000864836	-0.00721607
solcap_snp_sl_8655	1	2.44673	1	20.0572	0.000962986	-0.00703912
solcap_snp_sl_8653	1	2.46163	1	20.3284	-0.00422799	0.00661454
solcap_snp_sl_8651	1	2.46325	1	20.3284	0.00263181	-0.00681919
SGN-U573329_snp393	1	2.47612	1	20.3284	0.00259108	0.00128999
solcap_snp_sl_60143	1	2.50774	1	20.8801	0.00249467	0.00126746
solcap_snp_sl_8640	1	2.55437	1	21.98	-0.0153706	-0.0112885
solcap_snp_sl_60135	1	2.57281	1	21.98	0.00286476	0.00109162
solcap_snp_sl_8639	1	2.58171	1	22.2512	-0.014449	-0.0105455
solcap_snp_sl_60089	1	2.87916	1	25.6179	-0.000303202	5.67e-06
solcap_snp_sl_60043	1	3.10194	1	27.2831	-0.000259032	7.48e-05
solcap_snp_sl_60008	1	3.25523	1	29.4999	-0.000259032	7.48e-05
solcap_snp_sl_59975	1	3.48608	1	30.6003	-0.000398235	-4.05e-05
solcap_snp_sl_59964	1	3.59131	1	31.9787	-0.000148658	2.4e-05
solcap_snp_sl_59944	1	3.69575	1	33.3573	-0.000351016	0.000226247
solcap_snp_sl_20438	1	3.89974	1	34.7361	-0.00552394	-0.000988996
solcap_snp_sl_59890	1	4.59795	1	36.9556	-0.000391614	-0.000115834
solcap_snp_sl_59885	1	4.66944	1	37.5079	4.51e-17	2.58e-17
solcap_snp_sl_33677	1	4.87134	1	38.3321	-0.00305694	-0.00187015
solcap_snp_sl_59869	1	4.9487	1	38.8968	3.01e-17	4.88e-17
solcap_snp_sl_59817	1	5.08745	1	39.4615	-0.00152827	-0.000931754
solcap_snp_sl_59806	1	5.34003	1	40.2858	-1.15e-17	-1.53e-16
solcap_snp_sl_59801	1	5.36466	1	40.2858	-9.92e-05	-2.42e-05
solcap_snp_sl_59784	1	5.72652	1	40.8382	-0.00034346	-0.000166895
solcap_snp_sl_59778	1	5.82325	1	40.8382	-9.92e-05	-2.42e-05
solcap_snp_sl_59768	1	6.30686	1	40.8382	2.04e-17	-6.05e-17
solcap_snp_sl_59754	1	6.84063	1	40.8382	-2.45e-17	-1.82e-16
solcap_snp_sl_59748	1	7.57671	1	40.8382	6.04e-17	1.13e-16
solcap_snp_sl_59745	1	7.61709	1	40.8382	-1.95e-18	5.72e-18
solcap_snp_sl_41302	1	11.9279	1	40.8382	-9.64e-05	-2.25e-05
solcap_snp_sl_41286	1	16.8103	1	40.8382	-9.64e-05	-2.25e-05
solcap_snp_sl_16925	1	18.5193	1	40.8382	-0.0126973	-0.00699919
solcap_snp_sl_41282	1	18.5233	1	40.8382	-2.94e-17	5.2e-18
solcap_snp_sl_51462	1	19.49	1	40.8382	2.95e-17	3.17e-18
solcap_snp_sl_51466	1	26.8519	1	40.8382	1.41e-16	1.87e-16
solcap_snp_sl_51469	1	26.8523	1	40.8382	-4.34e-17	-1.54e-16
solcap_snp_sl_66077	1	32.8507	1	40.8382	-9.64e-05	-2.25e-05
solcap_snp_sl_51990	1	33.6838	1	40.8382	-9.64e-05	-2.25e-05
solcap_snp_sl_51992	1	33.9064	1	40.8382	-9.64e-05	-2.25e-05
solcap_snp_sl_56061	1	35.6496	1	40.8382	-1.43e-16	-1.29e-16
solcap_snp_sl_52623	1	37.5484	1	40.8382	8.89e-18	2.22e-16
solcap_snp_sl_19068	1	38.2763	1	40.8382	-0.012201	-0.006777
solcap_snp_sl_52641	1	38.3216	1	40.8382	-9.64e-05	-2.25e-05
solcap_snp_sl_52646	1	39.1418	1	40.8382	-9.64e-05	-2.25e-05
solcap_snp_sl_41433	1	40.683	1	40.8382	-9.64e-05	-2.25e-05
solcap_snp_sl_41438	1	40.9099	1	40.8382	-9.64e-05	-2.25e-05
SL10106_923	1	41.8699	1	40.8382	-0.000192671	-4.12e-05
solcap_snp_sl_41445	1	42.5287	1	40.8382	-9.64e-05	-2.25e-05
solcap_snp_sl_39021	1	46.1956	1	40.8382	-9.64e-05	-2.25e-05
solcap_snp_sl_16520	1	46.5438	1	40.8382	-0.0129377	-0.00722989
solcap_snp_sl_39018	1	46.552	1	40.8382	-2.54e-17	-4.53e-18
solcap_snp_sl_70304	1	47.929	1	40.8382	-9.64e-05	-2.25e-05
solcap_snp_sl_70307	1	48.8349	1	40.8382	-6e-17	-7.13e-17
solcap_snp_sl_70309	1	49.1923	1	40.8382	-9.64e-05	-2.25e-05
solcap_snp_sl_70310	1	49.4497	1	40.8382	-9.64e-05	-2.25e-05
solcap_snp_sl_70311	1	49.8888	1	40.8382	-9.64e-05	-2.25e-05
solcap_snp_sl_70312	1	50.7656	1	40.8382	-9.64e-05	-2.25e-05
solcap_snp_sl_70320	1	51.2707	1	40.8382	-9.64e-05	-2.25e-05
solcap_snp_sl_22423	1	52.3367	1	40.8382	-0.0129377	-0.00722989
solcap_snp_sl_70323	1	52.3367	1	40.8382	7.81e-17	1.99e-16
solcap_snp_sl_70327	1	52.7316	1	40.8382	-9.64e-05	-2.25e-05
solcap_snp_sl_70332	1	54.5088	1	40.8382	-9.64e-05	-2.25e-05
solcap_snp_sl_70337	1	56.5225	1	40.8382	-1.05e-16	-1.09e-16
solcap_snp_sl_70344	1	57.0662	1	40.8382	-9.64e-05	-2.25e-05
solcap_snp_sl_70345	1	57.2229	1	40.8382	-4.04e-17	2.44e-17
solcap_snp_sl_70348	1	58.3421	1	40.8382	1.05e-16	1.76e-17
solcap_snp_sl_70365	1	59.3842	1	40.8382	-9.64e-05	-2.25e-05
solcap_snp_sl_70371	1	60.822	1	40.8382	-9.64e-05	-2.25e-05
solcap_snp_sl_38790	1	61.4784	1	40.8382	-9.64e-05	-2.25e-05
solcap_snp_sl_16466	1	61.7253	1	40.8382	-0.0122204	-0.00680314
solcap_snp_sl_38771	1	62.4944	1	40.8382	-9.64e-05	-2.25e-05
solcap_snp_sl_18635	1	67.0378	1	41.1144	-0.0117144	-0.00600393
solcap_snp_sl_18634	1	67.3664	1	41.3907	-0.0132901	-0.00708021
solcap_snp_sl_50589	1	67.4841	1	41.3907	-9.64e-05	-2.25e-05
solcap_snp_sl_18627	1	67.5123	1	41.3907	-0.0151347	-0.00802143
solcap_snp_sl_50576	1	67.7401	1	41.3907	4.09e-17	5.34e-17
solcap_snp_sl_13762	1	67.8555	1	41.6669	-0.00986237	0.0130006
solcap_snp_sl_50561	1	68.1051	1	41.6669	-9.64e-05	-2.25e-05
solcap_snp_sl_50542	1	68.27	1	42.2192	-9.64e-05	-2.25e-05
solcap_snp_sl_30135	1	68.7479	1	43.8773	-0.00365277	-0.00234977
solcap_snp_sl_50495	1	68.9443	1	44.7014	-9.64e-05	-2.25e-05
solcap_snp_sl_50477	1	69.0778	1	44.7014	-0.000192828	-4.51e-05
solcap_snp_sl_50467	1	69.2317	1	45.2536	-0.000192828	-4.51e-05
solcap_snp_sl_50464	1	69.3339	1	45.8057	-0.000192828	-4.51e-05
solcap_snp_sl_50458	1	69.46	1	46.0769	-0.000192828	-4.51e-05
solcap_snp_sl_50427	1	69.75	1	46.9009	-0.000192828	-4.51e-05
solcap_snp_sl_30111	1	70.0923	1	47.7247	-0.000617236	4.15e-07
SL20127_1427	1	70.1044	1	47.7247	-0.000192828	-4.51e-05
solcap_snp_sl_50373	1	70.2213	1	47.9959	-0.00022205	-0.000156727
solcap_snp_sl_36902	1	70.3644	1	60.3706	0.00641954	0.00156917
solcap_snp_sl_70031	1	70.4277	1	60.3706	0.00641954	0.00156917
Le005879_466	1	70.5173	1	60.9221	0.00711268	0.00152982
SL10483_141	1	70.5207	1	60.9221	0.00689808	0.00157492
solcap_snp_sl_36963	1	70.5798	1	61.1933	0.00713544	0.00159488
solcap_snp_sl_37999	1	70.6813	1	48.5478	-4.43e-17	9.73e-17
solcap_snp_sl_25914	1	70.8684	1	50.4828	-0.000192828	-4.51e-05
solcap_snp_sl_38059	1	71.0113	1	50.4828	-0.000192828	-4.51e-05
solcap_snp_sl_38078	1	71.0878	1	50.754	-0.000192828	-4.51e-05
solcap_snp_sl_456	1	71.0906	1	51.0252	-0.0137159	0.0282157
solcap_snp_sl_457	1	71.1866	1	51.8488	-0.0212383	0.0265519
solcap_snp_sl_25922	1	71.4237	1	52.4005	-0.00067509	-0.000409257
solcap_snp_sl_38123	1	71.4768	1	52.4005	-0.0135271	0.0318831
solcap_snp_sl_38126	1	71.4783	1	52.4005	-0.000192828	-4.51e-05
solcap_snp_sl_25926	1	71.6423	1	52.6717	-0.000428445	-0.000182849
solcap_snp_sl_25931	1	71.7562	1	53.2234	-0.00783462	-0.0042396
solcap_snp_sl_38178	1	71.946	1	54.0468	-0.000428445	-0.000182849
solcap_snp_sl_38243	1	72.2685	1	55.9803	-0.000192828	-4.51e-05
solcap_snp_sl_38290	1	72.5285	1	57.0797	-2.36e-16	-7.91e-16
solcap_snp_sl_12350	1	72.6544	1	57.6343	-0.00997413	0.0375745
solcap_snp_sl_12352	1	72.6582	1	57.6343	-0.00987921	0.0376288
solcap_snp_sl_12355	1	72.6961	1	57.6343	-0.0102831	0.0370199
solcap_snp_sl_38324	1	72.7516	1	57.6343	-0.000192828	-4.51e-05
solcap_snp_sl_16331	1	72.7968	1	58.4576	-0.00766119	-0.00780105
solcap_snp_sl_12359	1	72.8004	1	58.4576	-0.00751763	-0.00729637
solcap_snp_sl_530	1	72.9963	1	58.7288	-0.0067619	-0.00495829
solcap_snp_sl_38389	1	73.2228	1	59	0.00555867	0.0036945
solcap_snp_sl_38390	1	73.2331	1	59	0.00555867	0.0036945
solcap_snp_sl_38406	1	73.3142	1	59.2713	0.00124583	0.00288701
solcap_snp_sl_27286	1	73.4618	1	61.4676	0.00136555	0.00292642
solcap_snp_sl_36715	1	73.5135	1	61.1933	0.00395509	0.00194368
solcap_snp_sl_27345	1	73.6495	1	62.579	0.000521193	0.00345547
solcap_snp_sl_42191	1	73.8895	1	65.3844	0.000941905	0.00248114
solcap_snp_sl_27382	1	73.8899	1	65.3844	0.00117469	0.00260506
solcap_snp_sl_27400	1	73.9678	1	65.3844	0.00117469	0.00260506
solcap_snp_sl_27452	1	74.2092	1	65.6571	0.00172998	0.00319469
solcap_snp_sl_1813	1	74.2824	1	65.9299	0.00511377	0.000706235
solcap_snp_sl_1814	1	74.2896	1	65.9299	0.00795399	-0.000525612
Le010791_85_solcap_snp_sl_42212	1	74.3098	1	67.0291	0.00152923	0.00314476
solcap_snp_sl_42213	1	74.3135	1	67.0291	0.0087394	0.00343957
solcap_snp_sl_17063	1	74.3147	1	67.0291	-0.0109793	-0.00709302
solcap_snp_sl_17072	1	74.3608	1	67.8523	-0.0114486	-0.00735967
solcap_snp_sl_27505	1	74.3615	1	67.8523	0.00172998	0.00319469
solcap_snp_sl_17073	1	74.4816	1	68.4037	-0.00425706	-0.00263101
solcap_snp_sl_17076	1	74.5155	1	68.4037	-0.0126684	-0.00819625
solcap_snp_sl_17080	1	74.5463	1	68.4037	-0.0103266	-0.00670026
solcap_snp_sl_27556	1	74.6434	1	68.9613	-0.000109159	-0.000204041
solcap_snp_sl_27588	1	74.8454	1	69.5127	-0.000219533	-0.000153299
solcap_snp_sl_27605	1	75.0525	1	70.3359	-0.000312732	0.000252954
solcap_snp_sl_27629	1	75.1775	1	71.435	-0.000312732	0.000252954
SGN-U585636_snp200_solcap_snp_sl_26254	1	75.34	1	71.7062	-0.000312732	0.000252954
solcap_snp_sl_26248	1	75.362	1	71.7062	-0.000312732	0.000252954
solcap_snp_sl_16393	1	75.5631	1	72.2576	-0.00780533	-0.00339477
solcap_snp_sl_16389	1	75.5774	1	72.2576	-0.0075715	-0.00327025
SL10943_357	1	75.5904	1	72.2576	-0.000312732	0.000252954
solcap_snp_sl_34452	1	76.1158	1	74.7496	0.000518167	-0.000243221
solcap_snp_sl_34461	1	76.1723	1	75.8488	0.000736419	-0.000327914
solcap_snp_sl_34512	1	76.5286	1	77.2245	0.000736419	-0.000327914
solcap_snp_sl_34513	1	76.5287	1	77.2245	0.000518167	-0.000243221
solcap_snp_sl_34515	1	76.5289	1	77.2245	0.000518167	-0.000243221
solcap_snp_sl_34522	1	76.5639	1	77.4972	0.000518167	-0.000243221
solcap_snp_sl_63558	1	76.6004	1	77.4972	0.000967617	-0.000417612
solcap_snp_sl_34545	1	76.7372	1	78.3202	0.00027821	-0.000150698
solcap_snp_sl_9755	1	76.8954	1	78.5914	0.0139747	-0.0233313
solcap_snp_sl_9756	1	76.8973	1	78.5914	0.0135297	-0.0239567
solcap_snp_sl_9758	1	76.9019	1	78.5914	0.0111683	-0.0253444
Cd2_2755_solcap_snp_sl_34581	1	76.9835	1	79.1458	0.00027821	-0.000150698
solcap_snp_sl_34596	1	77.0744	1	79.1458	-0.000336483	0.000411413
solcap_snp_sl_15339	1	77.1124	1	79.6971	-0.0150034	0.0338412
solcap_snp_sl_34622	1	77.1865	1	79.9683	-0.000336483	0.000411413
solcap_snp_sl_27784	1	77.3516	1	80.2396	-0.000336483	0.000411413
solcap_snp_sl_27832	1	77.6628	1	81.6151	-0.000226109	0.000360671
solcap_snp_sl_27859	1	77.7486	1	81.8864	-0.000226109	0.000360671
solcap_snp_sl_2202	1	77.916	1	82.7093	-0.000857433	0.0346265
solcap_snp_sl_27904	1	77.9587	1	82.9806	-0.000365233	0.00102299
solcap_snp_sl_27908	1	77.9596	1	82.9806	-0.000365233	0.00102299
SL10945_281	1	78.091	1	82.9806	-0.000226109	0.000360671
solcap_snp_sl_27964	1	78.1773	1	83.2518	-0.000226109	0.000360671
solcap_snp_sl_2218	1	78.31	1	83.5245	-0.0114936	0.0126369
solcap_snp_sl_43655	1	78.3558	1	83.5245	-0.000226109	0.000360671
solcap_snp_sl_2234	1	78.5251	1	83.5245	-0.00937983	0.00457713
solcap_snp_sl_28023	1	78.5849	1	84.3476	-0.000226109	0.000360671
solcap_snp_sl_28057	1	78.6936	1	84.6188	0.000388584	-0.00020144
CL016805-0261	1	78.8264	1	85.4418	0.00245674	0.0011166
solcap_snp_sl_28099	1	78.8431	1	85.713	0.0024551	0.00113869
solcap_snp_sl_28168	1	79.0805	1	86.812	-8.33e-18	1.52e-17
solcap_snp_sl_28173	1	79.095	1	86.812	-0.000614694	0.000562111
SGN-U585738_snp404_solcap_snp_sl_43712	1	79.1522	1	86.812	-0.000508006	0.00020708
solcap_snp_sl_28225	1	79.3525	1	87.3634	-0.000510788	0.000205604
solcap_snp_sl_28247	1	79.4639	1	87.6346	5.28e-17	4.82e-17
CL016510-0445	1	79.4822	1	87.6346	-0.000508006	0.00020708
solcap_snp_sl_43786	1	79.7662	1	89.5661	-0.000566057	0.000662867
solcap_snp_sl_43796	1	79.8479	1	89.8373	-5.39e-05	0.000457969
solcap_snp_sl_43843	1	80.0004	1	91.213	-5.39e-05	0.000457969
SGN-U314898_snp260	1	80.0012	1	91.213	-5.39e-05	0.000457969
solcap_snp_sl_43857	1	80.0742	1	91.213	3.25e-17	3.73e-17
ZDS_Promoter_SNP1	1	80.2857	1	91.213	-2.6e-18	-8.33e-19
solcap_snp_sl_43902	1	80.2898	1	91.213	-5.39e-05	0.000457969
solcap_snp_sl_17351	1	80.4803	1	91.7644	-0.00505257	-0.00320514
solcap_snp_sl_44009	1	80.7335	1	93.4177	-0.000150352	0.000435434
solcap_snp_sl_44048	1	80.9615	1	94.2408	-0.000123383	0.00020645
solcap_snp_sl_44147	1	81.2436	1	95.0639	-5.39e-05	0.000457969
solcap_snp_sl_28287	1	81.333	1	95.0639	-0.00110422	0.000223108
solcap_snp_sl_44190	1	81.427	1	95.0639	-5.39e-05	0.000457969
solcap_snp_sl_44213	1	81.5661	1	95.6153	0.000465296	0.000353373
CL017666-0495	1	81.6635	1	96.4385	0.000465296	0.000353373
solcap_snp_sl_44266	1	81.7019	1	96.4385	0.000465296	0.000353373
solcap_snp_sl_44305	1	81.8082	1	96.7097	0.000368883	0.000330838
solcap_snp_sl_2438	1	81.8724	1	97.5329	-0.00213474	-0.0150909
solcap_snp_sl_2440	1	81.8738	1	97.5329	-0.00314359	-0.0155538
solcap_snp_sl_2452	1	81.9885	1	98.0843	-0.00498453	-0.00380736
solcap_snp_sl_2455	1	81.9923	1	98.0843	-0.00481115	-0.00370608
solcap_snp_sl_2457	1	82.001	1	98.0843	-0.00475047	-0.00367739
CL017306-0367_solcap_snp_sl_44383	1	82.1316	1	98.0843	0.000465296	0.000353373
CL015829-0286_solcap_snp_sl_44451	1	82.3294	1	98.6357	0.000465296	0.000353373
solcap_snp_sl_44461	1	82.4045	1	98.6357	9.88e-05	0.000172571
solcap_snp_sl_2504	1	82.4229	1	99.1871	-0.00236755	-0.00226272
solcap_snp_sl_2508	1	82.429	1	99.1871	-0.00236755	-0.00226272
solcap_snp_sl_2509	1	82.4327	1	99.1871	-0.00102549	-0.00044798
solcap_snp_sl_44465	1	82.4398	1	99.1871	-0.00105442	-0.000463561
solcap_snp_sl_2510	1	82.4398	1	99.1871	-0.0024176	-0.00228928
solcap_snp_sl_44470	1	82.5037	1	99.4583	0.000465296	0.000353373
SGN-U571854_snp167_solcap_snp_sl_44482	1	82.5928	1	100.558	-0.000246766	0.000412899
solcap_snp_sl_40061	1	83.223	1	102.214	0.000216131	6.19e-05
solcap_snp_sl_40076	1	83.278	1	102.214	0.000312545	8.45e-05
solcap_snp_sl_40154	1	83.5174	1	102.487	-0.000370113	-0.000329385
solcap_snp_sl_40177	1	83.6513	1	103.587	0.000312545	8.45e-05
solcap_snp_sl_40199	1	83.8045	1	103.587	0.000312545	8.45e-05
solcap_snp_sl_40219	1	83.914	1	103.858	0.000312545	8.45e-05
CL015751-0365	1	84.0312	1	104.129	0.000312545	8.45e-05
CL016719-0209_solcap_snp_sl_40301	1	84.2367	1	104.952	-0.00151008	-0.00101381
solcap_snp_sl_40303	1	84.239	1	104.952	8.76e-05	-3.49e-05
solcap_snp_sl_40309	1	84.2537	1	104.952	0.000312545	8.45e-05
solcap_snp_sl_40364	1	84.4054	1	106.052	0.000312545	8.45e-05
SGN-U576068_snp460_solcap_snp_sl_40366	1	84.4058	1	106.052	-0.0126416	-0.00856354
solcap_snp_sl_40410	1	84.6969	1	106.876	0.000312545	8.45e-05
solcap_snp_sl_40488	1	85.061	1	107.975	-0.000520465	0.000106049
solcap_snp_sl_40498	1	85.0976	1	107.975	0.000162193	0.000519918
solcap_snp_sl_40527	1	85.2339	1	107.975	0.000258607	0.000542453
solcap_snp_sl_26879	1	85.2362	1	107.975	-0.00786539	-0.00445253
solcap_snp_sl_40571	1	85.4629	1	108.799	0.000258607	0.000542453
solcap_snp_sl_40586	1	85.589	1	109.07	-0.00482334	-0.000245051
CL016564-0236_solcap_snp_sl_40595	1	85.6599	1	109.346	0.000258607	0.000542453
solcap_snp_sl_36725	1	85.7446	1	109.622	-0.0166749	-0.00718642
CL017342-0410	1	85.7992	1	109.893	0.000258607	0.000542453
solcap_snp_sl_54525	1	86.0203	1	112.094	-5.66e-05	0.000457352
3284_1_60_solcap_snp_sl_54547	1	86.1222	1	112.365	-0.00890888	-0.0100483
solcap_snp_sl_54589	1	86.3111	1	114.019	0.000162193	0.000519918
C2_At1g50020_1125c	1	86.3184	1	114.019	-5.39e-05	0.000457969
solcap_snp_sl_54622	1	86.4664	1	115.125	0.000162193	0.000519918
solcap_snp_sl_6718	1	86.4843	1	115.125	-0.00799406	-0.0103374
CL015970-0397_solcap_snp_sl_54631	1	86.4867	1	115.125	0.000254408	0.000541474
solcap_snp_sl_54669	1	86.652	1	115.68	0.000258607	0.000542453
solcap_snp_sl_19481	1	86.711	1	115.951	-0.013817	-0.0069861
solcap_snp_sl_54685	1	86.7569	1	115.951	0.000258607	0.000542453
SGN-U580895_snp1396_solcap_snp_sl_54697	1	86.8131	1	116.222	-0.00125066	0.00166201
solcap_snp_sl_54704	1	86.8288	1	116.222	0.000258607	0.000542453
CL009130-0498	1	86.8695	1	116.222	0.00457784	-0.00484567
CL009293-0681	1	86.8831	1	116.222	0.00454551	-0.00494854
solcap_snp_sl_54730	1	86.9647	1	117.045	-5.39e-05	0.000457969
solcap_snp_sl_54731	1	86.9654	1	117.045	-5.39e-05	0.000457969
solcap_snp_sl_54732	1	86.9793	1	117.045	-5.39e-05	0.000457969
CL016668-0365	1	87.0425	1	117.045	-5.39e-05	0.000457969
solcap_snp_sl_54758	1	87.0576	1	117.045	-0.000150352	0.000435434
solcap_snp_sl_54783	1	87.1931	1	117.317	-5.39e-05	0.000457969
solcap_snp_sl_54854	1	87.5069	1	118.416	0.000330735	0.000213384
solcap_snp_sl_54883	1	87.5318	1	118.416	0.000330735	0.000213384
solcap_snp_sl_48338	1	87.6418	1	118.968	-2.18e-18	-1.82e-18
solcap_snp_sl_48336	1	87.643	1	118.968	-9.64e-05	-2.25e-05
C2_At2g15890_430_b	1	87.7982	1	120.344	-0.000210518	0.000626601
solcap_snp_sl_13404	1	87.9779	1	120.896	0.0133591	-0.0328532
solcap_snp_sl_29388	1	87.9782	1	120.896	0.0129475	-0.0321379
solcap_snp_sl_48274	1	87.9783	1	120.896	-0.0130421	0.0324813
solcap_snp_sl_13399	1	88.0118	1	121.167	0.0150472	-0.0310859
solcap_snp_sl_13398	1	88.0386	1	121.167	0.0156169	-0.0307713
solcap_snp_sl_48255	1	88.0718	1	121.167	-8.47e-18	-5.27e-18
solcap_snp_sl_48243	1	88.1091	1	121.438	-0.000556949	0.000185293
solcap_snp_sl_48237	1	88.1318	1	121.438	-0.000691604	0.000848651
solcap_snp_sl_48209	1	88.2696	1	121.438	-0.000547611	0.000774149
solcap_snp_sl_48181	1	88.4018	1	122.261	-0.00039719	0.000114467
solcap_snp_sl_48179	1	88.4179	1	122.533	9.61e-05	0.00038454
SGN-U581692_snp378	1	88.4302	1	122.533	-5.8e-05	0.000456587
solcap_snp_sl_48151	1	88.5612	1	124.187	0.000100348	0.000385554
solcap_snp_sl_48121	1	88.6657	1	124.187	-0.0017545	0.00272375
solcap_snp_sl_48097	1	88.8722	1	125.287	-0.00186191	0.00257049
solcap_snp_sl_48077	1	88.934	1	125.287	-0.000256941	-8.39e-05
solcap_snp_sl_48043	1	89.1884	1	125.838	-0.00169819	-0.000758366
solcap_snp_sl_50683	1	89.2	1	125.838	-0.000555531	-0.000242966
SGN-U573826_snp1014_solcap_snp_sl_53877	1	89.2226	1	125.838	-0.00104438	-0.000508207
solcap_snp_sl_53871	1	89.2245	1	125.838	-0.000800162	-0.000432026
solcap_snp_sl_53870	1	89.2246	1	125.838	-0.00136827	-0.000681788
solcap_snp_sl_53864	1	89.2517	1	125.838	-0.00179486	-0.000987065
solcap_snp_sl_53862	1	89.2541	1	125.838	-0.00106948	-0.000357585
SGN-U313729_snp305	1	89.2571	1	125.838	-0.00175826	-0.000890466
CL016082-0560	1	89.2726	1	125.838	-0.00139822	-0.000977457
solcap_snp_sl_53846	1	89.2999	1	125.838	-0.00051077	-0.000242867
solcap_snp_sl_53812	1	89.407	1	126.389	5.69e-05	-9.55e-05
SGN-U581283_snp1102_solcap_snp_sl_53749	1	89.6285	1	126.66	-0.000884316	-0.000642027
solcap_snp_sl_53743	1	89.6384	1	126.66	-0.000884316	-0.000642027
SGN-U581138_snp1171_solcap_snp_sl_53721	1	89.7557	1	126.66	-0.00113236	-0.000819645
CL015806-0417_solcap_snp_sl_53692	1	89.8511	1	126.932	-0.000343252	-0.000343502
solcap_snp_sl_53671	1	89.9303	1	127.483	-0.000343252	-0.000343502
solcap_snp_sl_53654	1	89.9813	1	127.483	-0.000789913	-0.000425931
solcap_snp_sl_53630	1	90.0907	1	127.483	-0.000634623	-0.000497799
solcap_snp_sl_53612	1	90.1728	1	127.483	0	0
solcap_snp_sl_7398	2	1.51176	2	0	-0.000139341	0.00113401
SL10351_878	2	1.57983	2	0	-0.000139341	0.00113401
solcap_snp_sl_7408	2	2.06998	2	0	-0.000139341	0.00113401
solcap_snp_sl_56941	2	2.07823	2	0	-1.6e-05	2.94e-05
solcap_snp_sl_56942	2	2.08811	2	0	-0.000139341	0.00113401
solcap_snp_sl_56943	2	2.08818	2	0	-0.00118378	0.000434159
solcap_snp_sl_44550	2	6.13844	2	0	-0.000131308	0.00109939
solcap_snp_sl_28320	2	6.13964	2	0	-0.000139341	0.00113401
solcap_snp_sl_2559	2	6.28328	2	0	-0.0012078	0.000418642
solcap_snp_sl_2561	2	6.51928	2	0	-0.000154293	0.00112568
solcap_snp_sl_2563	2	6.57045	2	0	-0.000139341	0.00113401
solcap_snp_sl_2564	2	6.5723	2	0	-0.000139341	0.00113401
solcap_snp_sl_2565	2	6.5801	2	0	-0.000139341	0.00113401
solcap_snp_sl_2570	2	6.5973	2	0	-0.000139341	0.00113401
solcap_snp_sl_2572	2	6.59988	2	0	-0.000139341	0.00113401
solcap_snp_sl_44555	2	6.61013	2	0	-0.000139341	0.00113401
solcap_snp_sl_2575	2	6.61029	2	0	-0.000139341	0.00113401
solcap_snp_sl_2580	2	6.91221	2	0	-0.000233461	0.000678693
solcap_snp_sl_2590	2	6.94174	2	0	-0.000119207	0.00110319
solcap_snp_sl_2591	2	6.94174	2	0	-0.000139341	0.00113401
solcap_snp_sl_28328	2	7.83111	2	0	-4.29e-05	0.00115654
solcap_snp_sl_28329	2	7.84758	2	0	-0.000139341	0.00113401
solcap_snp_sl_28335	2	8.1389	2	0	-0.000139341	0.00113401
solcap_snp_sl_28337	2	8.85335	2	0	-0.000147939	0.00112858
solcap_snp_sl_28338	2	8.85347	2	0	-0.00235905	0.00015486
solcap_snp_sl_44564	2	9.17244	2	0	-0.000112367	0.00045227
solcap_snp_sl_2600	2	9.17448	2	0	-0.000139341	0.00113401
solcap_snp_sl_28340	2	9.57634	2	0	-0.000112367	0.00045227
solcap_snp_sl_28343	2	9.86692	2	0	-0.000139341	0.00113401
solcap_snp_sl_2607	2	10.4234	2	0	-0.000139341	0.00113401
solcap_snp_sl_6249	2	11.083	2	0	-0.000139341	0.00113401
solcap_snp_sl_6247	2	11.0832	2	0	-0.000139341	0.00113401
solcap_snp_sl_6240	2	12.0141	2	0	-0.000147939	0.00112858
solcap_snp_sl_6239	2	12.0163	2	0	-0.000139341	0.00113401
solcap_snp_sl_31193	2	12.2782	2	0	-0.000139341	0.00113401
solcap_snp_sl_31192	2	12.9219	2	0	-0.000112367	0.00045227
solcap_snp_sl_31191	2	12.9219	2	0	-0.000139341	0.00113401
solcap_snp_sl_31190	2	12.922	2	0	-0.000139341	0.00113401
solcap_snp_sl_31189	2	12.9406	2	0	-0.000139341	0.00113401
solcap_snp_sl_53126	2	13.1042	2	0	-0.000139341	0.00113401
solcap_snp_sl_6229	2	13.1349	2	0	-0.000139341	0.00113401
solcap_snp_sl_6228	2	13.135	2	0	-0.000139341	0.00113401
solcap_snp_sl_6227	2	13.135	2	0	-0.000139341	0.00113401
solcap_snp_sl_6226	2	13.2228	2	0	-0.00208721	0.000314287
solcap_snp_sl_31179	2	13.4224	2	0	-0.000112367	0.00045227
solcap_snp_sl_6206	2	13.4291	2	0	-0.000139341	0.00113401
solcap_snp_sl_6201	2	13.877	2	0	-0.000139341	0.00113401
solcap_snp_sl_6199	2	13.8858	2	0	-0.000139341	0.00113401
solcap_snp_sl_6195	2	13.9054	2	0	-0.000139341	0.00113401
solcap_snp_sl_6194	2	13.9054	2	0	-0.000139341	0.00113401
solcap_snp_sl_6192	2	13.9084	2	0	-0.000147939	0.00112858
solcap_snp_sl_6189	2	13.9501	2	0	-0.000139341	0.00113401
solcap_snp_sl_6185	2	14.0166	2	0	-0.000147939	0.00112858
solcap_snp_sl_6184	2	14.0173	2	0	-0.000139341	0.00113401
solcap_snp_sl_6183	2	14.0417	2	0	-0.000139341	0.00113401
solcap_snp_sl_53120	2	14.0699	2	0	-0.000139341	0.00113401
solcap_snp_sl_6180	2	14.294	2	0	-0.000139341	0.00113401
solcap_snp_sl_6177	2	14.3326	2	0	-0.000139341	0.00113401
solcap_snp_sl_6176	2	14.3326	2	0	-0.000139341	0.00113401
solcap_snp_sl_1379	2	14.9811	2	0	-0.000139341	0.00113401
solcap_snp_sl_1380	2	14.9833	2	0	-0.000139341	0.00113401
solcap_snp_sl_40819	2	14.9835	2	0	-0.000139341	0.00113401
solcap_snp_sl_1381	2	14.9836	2	0	-0.000139341	0.00113401
solcap_snp_sl_1382	2	14.9837	2	0	-0.00186219	0.000474063
solcap_snp_sl_1383	2	14.9845	2	0	-0.00017829	0.00127538
solcap_snp_sl_1384	2	14.9861	2	0	-0.000139341	0.00113401
solcap_snp_sl_1385	2	14.9861	2	0	-0.000139341	0.00113401
solcap_snp_sl_1386	2	15.1285	2	0	-0.000139341	0.00113401
solcap_snp_sl_40823	2	15.1834	2	0	-0.000113083	0.000470864
solcap_snp_sl_5885	2	15.3848	2	0	-0.000139341	0.00113401
solcap_snp_sl_31002	2	15.3849	2	0	-0.000139341	0.00113401
solcap_snp_sl_52609	2	15.4021	2	0	-0.000139341	0.00113401
solcap_snp_sl_52608	2	15.4153	2	0	-0.000139341	0.00113401
solcap_snp_sl_5884	2	15.4223	2	0	-0.000147939	0.00112858
solcap_snp_sl_5883	2	15.4235	2	0	-0.000139341	0.00113401
solcap_snp_sl_5882	2	15.4968	2	0	-0.000139341	0.00113401
solcap_snp_sl_5881	2	15.4969	2	0	-0.000139341	0.00113401
solcap_snp_sl_5879	2	15.504	2	0	-0.000139341	0.00113401
solcap_snp_sl_5875	2	15.5725	2	0	-0.000147939	0.00112858
solcap_snp_sl_5872	2	15.631	2	0	-0.000139341	0.00113401
solcap_snp_sl_5871	2	15.6311	2	0	-0.000219802	0.000636667
solcap_snp_sl_11572	2	15.6992	2	0	-0.000139341	0.00113401
solcap_snp_sl_7416	2	16.1888	2	0	-0.000139341	0.00113401
solcap_snp_sl_56944	2	16.5775	2	0	-0.000139341	0.00113401
solcap_snp_sl_7413	2	16.5844	2	0	-0.000139341	0.00113401
Le005962_147	2	17.479	2	0	-0.000139341	0.00113401
solcap_snp_sl_30414	2	17.6305	2	0	-0.000147939	0.00112858
solcap_snp_sl_5306	2	17.6305	2	0	-0.000139341	0.00113401
solcap_snp_sl_30413	2	17.6323	2	0	-0.000139341	0.00113401
solcap_snp_sl_30412	2	17.6536	2	0	-0.000147939	0.00112858
solcap_snp_sl_51537	2	17.7554	2	0	-0.000139341	0.00113401
solcap_snp_sl_5305	2	17.7558	2	0	-0.000139341	0.00113401
solcap_snp_sl_5304	2	17.7561	2	0	5.11e-05	0.00117756
solcap_snp_sl_5303	2	17.7563	2	0	5.35e-05	0.00117908
solcap_snp_sl_5301	2	17.7788	2	0	5.35e-05	0.00117908
solcap_snp_sl_5300	2	17.7897	2	0	-0.000139341	0.00113401
solcap_snp_sl_5299	2	17.7901	2	0	-0.000147939	0.00112858
solcap_snp_sl_30408	2	17.798	2	0	-7.79e-05	0.000581495
solcap_snp_sl_5293	2	17.8009	2	0	-0.000139341	0.00113401
solcap_snp_sl_5285	2	17.9319	2	0	-0.000139341	0.00113401
solcap_snp_sl_5283	2	18.2137	2	0	-0.000147939	0.00112858
solcap_snp_sl_30399	2	18.948	2	0	8.68e-05	0.000497154
solcap_snp_sl_51535	2	19.1934	2	0	-0.000112367	0.00045227
solcap_snp_sl_5268	2	19.2232	2	0	-0.000147939	0.00112858
solcap_snp_sl_51532	2	20.0692	2	0	-0.00162207	0.000161301
solcap_snp_sl_5261	2	20.1715	2	0	-0.000139341	0.00113401
solcap_snp_sl_5260	2	20.1715	2	0	-0.000139341	0.00113401
solcap_snp_sl_5256	2	20.1852	2	0	-0.000139341	0.00113401
solcap_snp_sl_1393	2	21.1871	2	0	-0.000139341	0.00113401
solcap_snp_sl_1391	2	21.2845	2	0	-0.000139341	0.00113401
solcap_snp_sl_12647	2	21.2851	2	0	0.00412285	0.00953731
solcap_snp_sl_1390	2	21.2851	2	0	-0.000139341	0.00113401
solcap_snp_sl_1388	2	21.3099	2	0	-0.000139341	0.00113401
solcap_snp_sl_26928	2	21.3106	2	0	-0.000112367	0.00045227
solcap_snp_sl_26923	2	21.5135	2	0.2712	-0.000572975	0.000195128
solcap_snp_sl_30473	2	21.6728	2	0.2712	-0.000572975	0.000195128
solcap_snp_sl_30479	2	21.6895	2	0.2712	8.05e-05	0.00049734
solcap_snp_sl_30482	2	21.765	2	0.2712	-0.000112367	0.00045227
solcap_snp_sl_56955	2	22.1987	2	0.5425	-0.000112367	0.00045227
solcap_snp_sl_32196	2	22.1992	2	0.5425	-0.000112367	0.00045227
solcap_snp_sl_944	2	24.1674	2	0	-0.000147939	0.00112858
solcap_snp_sl_2037	2	24.5392	2	0	-0.000139341	0.00113401
solcap_snp_sl_2031	2	25.7469	2	0	-0.000139341	0.00113401
solcap_snp_sl_2030	2	25.7471	2	0	-0.000139341	0.00113401
solcap_snp_sl_2029	2	25.7488	2	0	-0.000139341	0.00113401
solcap_snp_sl_2028	2	25.7489	2	0	-0.000139341	0.00113401
solcap_snp_sl_2027	2	25.749	2	0	-0.000139341	0.00113401
solcap_snp_sl_70009	2	26.9623	2	0	-0.000139341	0.00113401
solcap_snp_sl_36890	2	26.9623	2	0	-0.000139341	0.00113401
solcap_snp_sl_11803	2	26.9629	2	0	-0.000139341	0.00113401
solcap_snp_sl_11804	2	26.9776	2	0	-0.000139341	0.00113401
solcap_snp_sl_11805	2	26.9822	2	0	-0.000139341	0.00113401
solcap_snp_sl_70010	2	27.3692	2	0	-0.000112367	0.00045227
solcap_snp_sl_25966	2	27.9233	2	1.0938	9.68e-05	0.000468357
solcap_snp_sl_25974	2	28.1	2	1.0938	-0.000775876	0.000710752
SGN-U600984_snp332	2	28.3199	2	1.365	-0.000211018	-1.15e-05
solcap_snp_sl_26022	2	28.5561	2	2.188	-0.000889086	0.000271379
Le006654_46	2	28.7988	2	2.188	-0.000428478	0.000528521
solcap_snp_sl_26072	2	29.0958	2	2.188	-0.00761353	-0.00631132
solcap_snp_sl_38456	2	29.7927	2	3.5633	-0.000420112	0.000326957
solcap_snp_sl_26129	2	29.7928	2	3.5633	-0.000430208	0.000320583
solcap_snp_sl_26132	2	29.8476	2	3.5633	-0.000420112	0.000326957
solcap_snp_sl_38457	2	29.8477	2	3.5633	-0.000420112	0.000326957
solcap_snp_sl_26134	2	29.8504	2	3.5633	-0.000420112	0.000326957
solcap_snp_sl_26136	2	29.8519	2	3.5633	6.41e-05	0.000526324
solcap_snp_sl_26147	2	29.9425	2	3.5633	0	0
solcap_snp_sl_26158	2	30.0772	2	4.391	-3.27e-05	5.8e-05
solcap_snp_sl_26168	2	30.2195	2	4.9421	-0.000225577	1.29e-05
solcap_snp_sl_36312	2	30.2523	2	4.9421	-0.000225577	1.29e-05
solcap_snp_sl_22259	2	30.2824	2	4.9421	-0.00876388	-0.000120024
solcap_snp_sl_67542	2	30.301	2	4.9421	-0.00901357	-0.000314872
solcap_snp_sl_36484	2	30.3138	2	4.9421	-3.27e-05	5.8e-05
solcap_snp_sl_36448	2	30.6547	2	7.9911	-0.000192828	-4.51e-05
solcap_snp_sl_15707	2	30.7071	2	8.5421	-0.00845764	0.025318
solcap_snp_sl_36443	2	30.7457	2	8.8133	-0.00212052	0.0310737
solcap_snp_sl_15706	2	30.7458	2	8.8133	-0.00267674	0.0316126
Le009381_51	2	30.826	2	9.0845	-0.000192828	-4.51e-05
solcap_snp_sl_36420	2	31.0725	2	10.183	-0.000204318	-5.18e-05
solcap_snp_sl_36400	2	31.2745	2	10.734	-0.000414878	-0.000201797
SGN-U563909_snp1344_solcap_snp_sl_67508	2	31.4311	2	11.285	-0.000639869	-0.000321159
solcap_snp_sl_36373	2	31.4905	2	11.285	-0.000417818	-0.000164433
SGN-U571208_snp268	2	31.5014	2	11.285	-0.000192828	-4.51e-05
solcap_snp_sl_8384	2	31.5676	2	11.5563	0.00109878	-0.00366756
solcap_snp_sl_8386	2	31.7627	2	11.5563	0.000129382	-0.00357858
solcap_snp_sl_8389	2	31.766	2	11.5563	0.00050915	-0.0032283
solcap_snp_sl_8393	2	31.7672	2	11.5563	0.00027851	-0.0034433
solcap_snp_sl_8397	2	31.7689	2	11.5563	2.78e-06	-0.00347938
solcap_snp_sl_33205	2	31.7904	2	11.5563	0	0
solcap_snp_sl_20325	2	31.8215	2	11.5563	-0.0015674	-0.00468633
solcap_snp_sl_8402	2	31.8824	2	12.1073	-0.00220702	-0.00481025
Le017925_27_solcap_snp_sl_33223	2	31.8854	2	12.1073	-0.000192828	-4.51e-05
solcap_snp_sl_8405	2	31.8992	2	12.1073	-0.00293324	-0.00505796
solcap_snp_sl_8408	2	31.9066	2	12.1073	-0.00229944	-0.00473412
solcap_snp_sl_8409	2	31.9206	2	12.1073	-0.00151832	-0.00493953
SGN-U578164_snp2086	2	31.9417	2	12.1073	-0.000417818	-0.000164433
solcap_snp_sl_8421	2	31.9746	2	12.1073	-0.00859009	-0.00610849
solcap_snp_sl_33242	2	31.975	2	12.1073	-0.000192828	-4.51e-05
solcap_snp_sl_8426	2	31.9778	2	12.1073	-0.00847952	-0.00603059
solcap_snp_sl_20340	2	32.0185	2	12.6584	0.000273293	-0.0156082
solcap_snp_sl_20344	2	32.1433	2	12.9296	-0.00219672	0.000103349
solcap_snp_sl_33255	2	32.183	2	13.7573	-0.000192828	-4.51e-05
solcap_snp_sl_24721	2	32.2256	2	13.7573	0.00738379	-0.0117042
solcap_snp_sl_14946	2	32.2654	2	13.7573	0.00804437	-0.0156765
solcap_snp_sl_20358	2	32.2802	2	14.0285	0.00864786	-0.0148993
solcap_snp_sl_20361	2	32.3118	2	14.0285	0.00883065	-0.0152567
solcap_snp_sl_8439	2	32.3735	2	14.8563	0.0098648	-0.0182531
solcap_snp_sl_33302	2	32.4348	2	15.4074	0.000277634	-7.51e-05
Le005019_205	2	32.5296	2	15.6786	0.000163792	0.000135203
CL016491-0436_solcap_snp_sl_33330	2	32.6185	2	15.6786	0.000163792	0.000135203
solcap_snp_sl_14951	2	32.7074	2	16.7772	-0.0086445	0.00966992
solcap_snp_sl_33416	2	32.9948	2	20.397	0.000161516	0.000139402
CL016463-0326_solcap_snp_sl_33432	2	33.1212	2	20.9482	0.000161516	0.000139402
solcap_snp_sl_8464	2	33.1226	2	20.9482	-0.011363	0.00875305
solcap_snp_sl_33459	2	33.3402	2	21.2194	0.000354343	0.000184472
SGN-U315881_T1698_snp147	2	33.3578	2	21.2194	0.000161516	0.000139402
solcap_snp_sl_33469	2	33.3733	2	21.2194	0.000161516	0.000139402
Le001778_68_solcap_snp_sl_33474	2	33.5383	2	21.4907	0.00938922	-0.00472518
solcap_snp_sl_59619	2	33.6917	2	21.4907	0.00924064	-0.00461585
SGN-U574493_snp71	2	33.7532	2	21.7619	-0.000207628	-4.37e-05
CL017156-0308_solcap_snp_sl_33519	2	33.7613	2	21.7619	0.000259918	0.000604857
solcap_snp_sl_33524	2	33.7855	2	21.7619	0.000251638	0.000599661
SGN-U586107_snp378_solcap_snp_sl_33547	2	33.818	2	22.0331	0.000259918	0.000604857
SL20141_109_CL009129-0540_solcap_snp_sl_33558	2	33.8387	2	22.0331	0.000251638	0.000599661
solcap_snp_sl_33579	2	34.0032	2	22.5843	0.000510055	0.000558426
solcap_snp_sl_8505	2	34.034	2	22.857	-0.00956237	0.00989257
solcap_snp_sl_33595	2	34.1028	2	23.1298	0.0101435	-0.00496728
solcap_snp_sl_8512	2	34.1829	2	23.6809	-0.0181283	0.00488359
solcap_snp_sl_33611	2	34.235	2	23.9522	0.0104161	-0.00498632
CL017581-0470_solcap_snp_sl_33624	2	34.2867	2	24.7799	0.0125384	-0.0014131
solcap_snp_sl_33636	2	34.3887	2	24.7799	0.0123166	-0.00189856
CL005464-0069	2	34.507	2	25.6076	0	0
solcap_snp_sl_36037	2	34.6008	2	26.7061	0.0122173	-0.00250074
solcap_snp_sl_10567	2	34.6155	2	26.7061	-0.0169045	0.0132246
solcap_snp_sl_10564	2	34.6331	2	26.7061	0.0165954	-0.0131389
CL015660-0224_solcap_snp_sl_36017	2	34.6372	2	26.9773	0.0118787	-0.00248619
solcap_snp_sl_10563	2	34.6568	2	26.9773	0.00626239	-0.00436724
solcap_snp_sl_10557	2	34.6835	2	26.9773	0.00652929	-0.00569213
solcap_snp_sl_36004	2	34.6901	2	26.9773	0.0118455	-0.00248443
solcap_snp_sl_66052	2	34.8677	2	28.0759	0.012003	-0.00177448
CL009018-1241	2	34.8801	2	28.0759	0.0121151	-0.00179485
CL003810-0351	2	34.9126	2	28.9035	0.0119642	-0.00150875
SL10649_1116_solcap_snp_sl_35973	2	34.9239	2	29.4546	0.0123578	-0.00115974
solcap_snp_sl_35963	2	34.9612	2	29.7258	0.0122524	-0.00163018
solcap_snp_sl_35956	2	34.9744	2	29.7258	0.0120149	-0.00194519
solcap_snp_sl_35955	2	34.9763	2	29.7258	0.011462	-0.00357982
solcap_snp_sl_35954	2	34.978	2	29.7258	0.0130773	-0.00179274
solcap_snp_sl_35868	2	35.2968	2	30.8243	0.0112921	-0.00783687
SGN-U581789_snp1077_solcap_snp_sl_35846	2	35.3738	2	30.8243	0.0114582	-0.00830386
CL016381-0173_solcap_snp_sl_35845	2	35.3743	2	30.8243	0.0113372	-0.00808037
solcap_snp_sl_35844	2	35.3913	2	30.8243	0.0112819	-0.00828012
solcap_snp_sl_35821	2	35.4934	2	31.9229	0.00158094	-0.00312964
CL016680-0509	2	35.5518	2	31.9229	0.00172407	-0.00297143
solcap_snp_sl_25485	2	35.591	2	31.9229	0.0118647	-0.0118144
solcap_snp_sl_25482	2	35.6637	2	32.1941	0.0121876	-0.0121163
solcap_snp_sl_25481	2	35.6637	2	32.1941	0.0119391	-0.011791
solcap_snp_sl_25473	2	35.6979	2	32.1941	0.0119391	-0.011791
solcap_snp_sl_25472	2	35.701	2	32.1941	0.0120892	-0.0121401
solcap_snp_sl_35798	2	35.7067	2	32.1941	0.0120184	-0.0121644
solcap_snp_sl_25469	2	35.7126	2	32.1941	0.0115716	-0.0127373
solcap_snp_sl_25454	2	35.7878	2	32.1941	0.0116282	-0.0123972
solcap_snp_sl_25453	2	35.7976	2	32.4654	0.0121104	-0.0121418
solcap_snp_sl_35791	2	35.7988	2	32.4654	0.0116361	-0.0123578
solcap_snp_sl_25449	2	35.8017	2	32.4654	0.0123567	-0.0123403
solcap_snp_sl_25448	2	35.8027	2	32.4654	0.0127625	-0.0121024
solcap_snp_sl_25444	2	35.8761	2	32.7366	0.0121635	-0.0125998
solcap_snp_sl_25443	2	35.8775	2	32.7366	0.0121324	-0.0121845
solcap_snp_sl_25441	2	35.8875	2	32.7366	0.0120184	-0.0121644
solcap_snp_sl_25433	2	35.8903	2	32.7366	0.0120892	-0.0121401
solcap_snp_sl_25432	2	35.9041	2	32.7366	0.0125785	-0.0121474
solcap_snp_sl_35784	2	35.9142	2	32.7366	0.0118227	-0.0121373
solcap_snp_sl_35779	2	35.9493	2	32.7366	0.0111361	-0.0124338
solcap_snp_sl_35778	2	35.9496	2	32.7366	0.0115283	-0.0119175
solcap_snp_sl_35777	2	35.9619	2	32.7366	0.0117016	-0.0119133
SL10923_448	2	35.9706	2	32.7366	0.010946	-0.0117668
solcap_snp_sl_35776	2	35.9763	2	32.7366	0.0116331	-0.0119356
solcap_snp_sl_35774	2	35.9821	2	32.7366	0.0117016	-0.0119133
solcap_snp_sl_25427	2	35.9859	2	32.7366	0.0116967	-0.0120501
solcap_snp_sl_25422	2	35.9904	2	32.7366	0.0118887	-0.0125188
solcap_snp_sl_25421	2	35.9905	2	32.7366	0.0118137	-0.0120696
solcap_snp_sl_65977	2	35.9905	2	32.7366	0.0121394	-0.0120349
solcap_snp_sl_65976	2	36.0051	2	32.7366	0.0110827	-0.0120761
solcap_snp_sl_35771	2	36.0052	2	32.7366	0.0121368	-0.0123578
solcap_snp_sl_65975	2	36.0054	2	32.7366	0.0122081	-0.0123805
solcap_snp_sl_25420	2	36.0056	2	32.7366	0.0120338	-0.0120632
solcap_snp_sl_25418	2	36.0095	2	33.0078	0.0114316	-0.0119392
solcap_snp_sl_25417	2	36.0095	2	33.0078	0.0114316	-0.0119392
solcap_snp_sl_35770	2	36.0331	2	33.5588	0.0117116	-0.0121702
SGN-U149575_TG14_snp657	2	36.0548	2	33.5588	0.0118227	-0.0121373
solcap_snp_sl_25414	2	36.0579	2	33.5588	0.0115112	-0.0126177
solcap_snp_sl_35764	2	36.1033	2	33.5588	0.0119146	-0.0124615
solcap_snp_sl_25406	2	36.1394	2	33.5588	0.0123679	-0.0120583
solcap_snp_sl_25405	2	36.1713	2	33.5588	0.0124345	-0.0122178
solcap_snp_sl_25403	2	36.2037	2	33.5588	0.0125265	-0.0121953
solcap_snp_sl_25402	2	36.2039	2	33.5588	0.0130201	-0.0120188
solcap_snp_sl_35759	2	36.237	2	33.5588	0.0128525	-0.0117356
solcap_snp_sl_35758	2	36.2373	2	33.5588	0.0130201	-0.0120188
solcap_snp_sl_35757	2	36.282	2	33.5588	0.0130114	-0.0120072
SGN-U574837_snp399	2	36.2841	2	33.5588	0.0124703	-0.0121064
solcap_snp_sl_35755	2	36.299	2	34.1098	0.0130731	-0.0124768
solcap_snp_sl_25398	2	36.309	2	34.1098	0.012836	-0.0120639
solcap_snp_sl_35754	2	36.3091	2	34.1098	0.0130829	-0.0119758
solcap_snp_sl_35753	2	36.3094	2	34.1098	0.0128968	-0.0120496
SGN-U584790_snp107	2	36.3095	2	34.1098	0.012677	-0.0117263
solcap_snp_sl_49304	2	36.3655	2	34.1098	0.0129844	-0.0121728
solcap_snp_sl_23849	2	36.3657	2	34.1098	0.013096	-0.0121203
solcap_snp_sl_23850	2	36.4025	2	34.1098	0.00972626	0.00975
solcap_snp_sl_13513	2	36.4038	2	34.1098	0.0105135	0.00994965
solcap_snp_sl_13514	2	36.4047	2	34.1098	0.0103005	0.00978191
solcap_snp_sl_13516	2	36.4114	2	34.1098	0.0102804	0.0104518
solcap_snp_sl_13517	2	36.4118	2	34.1098	0.0102009	0.00990988
solcap_snp_sl_13518	2	36.4119	2	34.1098	0.0105306	0.0103558
solcap_snp_sl_13519	2	36.4119	2	34.1098	0.0103015	0.0104507
solcap_snp_sl_23851	2	36.4132	2	34.1098	0.0103068	0.0101954
solcap_snp_sl_13523	2	36.4226	2	34.1098	0.0106481	0.0100561
solcap_snp_sl_13526	2	36.4232	2	34.1098	0.010279	0.0101539
solcap_snp_sl_13527	2	36.4234	2	34.1098	0.0103552	0.00980037
solcap_snp_sl_13528	2	36.4237	2	34.1098	0.0101945	0.0103401
solcap_snp_sl_13529	2	36.4239	2	34.1098	0.0103632	0.0104258
solcap_snp_sl_13530	2	36.424	2	34.1098	0.0104254	0.0102406
solcap_snp_sl_13531	2	36.4251	2	34.1098	0.0102802	0.0105659
solcap_snp_sl_29520	2	36.4322	2	34.1098	0.0101462	0.0101576
solcap_snp_sl_13545	2	36.4421	2	34.1098	0.0104951	0.00985983
solcap_snp_sl_29521	2	36.4422	2	34.1098	0.0104254	0.0102406
solcap_snp_sl_13546	2	36.4455	2	34.1098	0.0102648	0.00981592
solcap_snp_sl_29522	2	36.4682	2	34.1098	0.010466	0.00681616
solcap_snp_sl_29523	2	36.4797	2	34.1098	0.0104045	0.0064773
solcap_snp_sl_13549	2	36.491	2	34.6609	0.0107353	0.00692641
solcap_snp_sl_13550	2	36.4911	2	34.6609	0.0109322	0.00699166
solcap_snp_sl_13552	2	36.4912	2	34.6609	0.0109322	0.00699166
solcap_snp_sl_23856	2	36.4914	2	34.6609	0.0106463	0.0061658
solcap_snp_sl_29524	2	36.4996	2	34.6609	0.0109074	0.00656228
solcap_snp_sl_23857	2	36.5197	2	34.6609	0.0109322	0.00699166
solcap_snp_sl_13555	2	36.5439	2	34.6609	0.0101853	0.00642428
solcap_snp_sl_13558	2	36.5593	2	34.6609	0.00938956	0.00591779
solcap_snp_sl_13559	2	36.5722	2	34.6609	0.0102189	0.00648994
solcap_snp_sl_29526	2	36.5978	2	34.9322	0.0100432	0.00589416
Le013093s_150	2	36.645	2	34.9322	0.00947009	0.00669355
solcap_snp_sl_13566	2	36.7411	2	35.2049	0.0105455	0.00647102
solcap_snp_sl_49312	2	36.7491	2	35.2049	0.0108158	0.00614073
solcap_snp_sl_13567	2	36.766	2	35.2049	0.0107608	0.00651359
solcap_snp_sl_29531	2	36.767	2	35.2049	0.0108218	0.00685628
SL10771_467	2	36.8046	2	35.4776	0.0106197	0.00612184
solcap_snp_sl_13574	2	36.8287	2	35.4776	0.0101799	0.00354009
solcap_snp_sl_13582	2	36.8717	2	35.7488	0.00984143	0.00255114
solcap_snp_sl_13584	2	36.8817	2	35.7488	0.0101308	0.00340599
solcap_snp_sl_13586	2	36.901	2	35.7488	0.0103987	0.00224974
S_744	2	36.9152	2	35.7488	-9.64e-05	-2.25e-05
S_427	2	36.9155	2	35.7488	0.0105217	0.00309843
solcap_snp_sl_4573	2	36.9321	2	35.7488	-0.00285346	0.0272583
solcap_snp_sl_13590	2	36.9326	2	35.7488	0.0104518	0.00315647
CL009035-0516	2	36.9598	2	35.7488	0.0104811	0.00418046
solcap_snp_sl_13595	2	36.9624	2	35.7488	0.0106325	0.0038438
solcap_snp_sl_13596	2	36.9626	2	35.7488	0.0106036	0.00262169
solcap_snp_sl_13597	2	36.9626	2	35.7488	0.0105105	0.00336507
solcap_snp_sl_13599	2	36.9636	2	35.7488	0.0104783	0.00409559
solcap_snp_sl_13600	2	36.9637	2	35.7488	0.010319	0.00331451
solcap_snp_sl_13603	2	36.9723	2	35.7488	0.0105517	0.00382723
solcap_snp_sl_13605	2	36.9764	2	35.7488	0.0110699	0.00370872
solcap_snp_sl_29541	2	36.9878	2	35.7488	0.0104006	0.00416314
solcap_snp_sl_49322	2	37.01	2	35.7488	0.010798	0.00365449
solcap_snp_sl_23863	2	37.0105	2	35.7488	0.0109134	0.00367472
solcap_snp_sl_29543	2	37.0114	2	35.7488	0.0104312	0.00389593
solcap_snp_sl_29545	2	37.0134	2	35.7488	0.0106218	0.00348953
solcap_snp_sl_29546	2	37.0135	2	35.7488	0.0104928	0.00349916
solcap_snp_sl_13611	2	37.0431	2	36.0201	-0.00288008	0.0182278
solcap_snp_sl_13612	2	37.0433	2	36.0201	-0.0029765	0.0182052
solcap_snp_sl_13616	2	37.0436	2	36.0201	-0.00281482	0.0173992
solcap_snp_sl_13617	2	37.0438	2	36.0201	-0.00297577	0.0182058
solcap_snp_sl_13618	2	37.0438	2	36.0201	-0.0029765	0.0182052
solcap_snp_sl_13619	2	37.0439	2	36.0201	-0.00288008	0.0182278
solcap_snp_sl_29547	2	37.0445	2	36.0201	-0.0029152	0.0179674
solcap_snp_sl_13621	2	37.0565	2	36.0201	-0.0029765	0.0182052
solcap_snp_sl_13622	2	37.0566	2	36.0201	-0.0029765	0.0182052
solcap_snp_sl_13623	2	37.0568	2	36.0201	-0.00295626	0.0181696
solcap_snp_sl_13625	2	37.0702	2	36.0201	-0.00300009	0.0207969
solcap_snp_sl_13627	2	37.0716	2	36.0201	-0.00303859	0.0211429
solcap_snp_sl_29548	2	37.0723	2	36.0201	-0.00300131	0.0207958
solcap_snp_sl_13631	2	37.082	2	36.0201	-0.00309756	0.0207718
solcap_snp_sl_29549	2	37.1157	2	36.0201	-0.00292789	0.0212345
solcap_snp_sl_13632	2	37.116	2	36.0201	-0.00295063	0.0215553
solcap_snp_sl_13633	2	37.1161	2	36.0201	-0.00291274	0.0212004
solcap_snp_sl_13634	2	37.1162	2	36.0201	-0.00288982	0.02088
solcap_snp_sl_13636	2	37.1452	2	36.0201	-0.00292789	0.0212345
solcap_snp_sl_49326	2	37.1635	2	36.0201	-0.00279357	0.020904
solcap_snp_sl_49327	2	37.172	2	36.2913	-0.00100901	0.00449006
solcap_snp_sl_29565	2	37.2472	2	36.2913	-0.00100901	0.00449006
solcap_snp_sl_29567	2	37.2722	2	36.2913	-0.00111269	0.00456096
241_2R_407	2	37.3748	2	36.2913	-0.0190924	-0.0253976
241_2F_264_241_2b_60_b	2	37.3767	2	36.2913	-0.0191213	-0.0252344
solcap_snp_sl_29602	2	37.4609	2	36.5625	-0.0010233	0.00448147
SGN-U575873_snp121	2	37.5085	2	37.1138	-0.000898786	0.00432785
SGN-U313785_cLEF-41-C3_snp208	2	37.5092	2	37.1138	-0.000737253	0.00378577
solcap_snp_sl_29627	2	37.5548	2	37.385	-0.000737253	0.00378577
CL009189-0414	2	37.7523	2	37.6562	-0.000926929	0.00407001
CL016172-0398_solcap_snp_sl_29710	2	37.8306	2	37.9275	9.85e-05	0.00129047
solcap_snp_sl_29720	2	37.8588	2	38.1987	-0.000297454	0.00179795
solcap_snp_sl_29749	2	38.0124	2	38.4699	0.000204413	0.00106573
solcap_snp_sl_29766	2	38.0926	2	38.7411	-1.29e-05	0.00128311
solcap_snp_sl_29779	2	38.1289	2	39.5641	2.05e-06	0.00126794
CL016725-0417	2	38.137	2	39.5641	0.000397241	0.0011108
solcap_snp_sl_29785	2	38.168	2	39.5641	0.000204413	0.00106573
solcap_snp_sl_29789	2	38.2313	2	39.8353	0.000300827	0.00108826
SGN-U581277_snp815	2	38.264	2	40.1096	0.000510914	0.000770134
solcap_snp_sl_29814	2	38.4204	2	40.9416	0.00447747	0.00406405
solcap_snp_sl_29826	2	38.5341	2	41.2129	0.00447747	0.00406405
solcap_snp_sl_29840	2	38.6334	2	41.4841	0.00494282	0.00369951
solcap_snp_sl_18401	2	38.8572	2	42.0354	-0.019847	-0.00456686
CL017742-0462	2	38.8915	2	42.0354	-0.00113516	0.000191115
CL015542-0573	2	38.898	2	42.0354	-0.000149931	0.000881256
solcap_snp_sl_49458	2	39.1449	2	43.4114	-0.000149931	0.000881256
solcap_snp_sl_49480	2	39.278	2	43.6826	4.21e-07	0.000445822
solcap_snp_sl_49490	2	39.3096	2	43.9539	-0.000157617	0.000877177
SGN-U313245_T0562_snp547	2	39.3261	2	44.5053	-5.35e-05	0.000903791
solcap_snp_sl_49497	2	39.3371	2	44.5053	-5.35e-05	0.000903791
solcap_snp_sl_49500	2	39.3391	2	44.5053	-5.35e-05	0.000903791
solcap_snp_sl_49505	2	39.3506	2	44.5053	-5.35e-05	0.000903791
SGN-U574334_snp341_solcap_snp_sl_49507	2	39.3699	2	44.5053	-5.35e-05	0.000903791
solcap_snp_sl_49535	2	39.6498	2	45.3331	-0.000157617	0.000877177
SGN-U315352_snp103	2	39.8089	2	45.6058	-0.000149931	0.000881256
solcap_snp_sl_49579	2	39.9168	2	45.8771	-0.00029178	0.00187805
SGN-U575324_snp56571	2	40.0167	2	45.8771	-3.45e-05	0.00166484
SGN-U575324_snp57048	2	40.0172	2	45.8771	-0.000267781	0.00152856
CL009173-0541	2	40.0963	2	46.1483	6.34e-05	0.001691
DOT_468	2	40.1207	2	46.1483	9.68e-05	0.000468357
solcap_snp_sl_49613	2	40.1246	2	46.1483	-5.35e-05	0.000903791
solcap_snp_sl_49645	2	40.2708	2	46.4256	-0.000226719	0.00187269
CL016050-0434	2	40.2925	2	46.4256	-0.00047492	0.00172823
SGN-U586140_snp1218_solcap_snp_sl_49661	2	40.3311	2	46.4256	-5.35e-05	0.000903791
solcap_snp_sl_49664	2	40.3324	2	46.4256	-0.000352289	0.00108347
solcap_snp_sl_49669	2	40.381	2	46.977	-0.000255875	0.001106
solcap_snp_sl_49679	2	40.4224	2	47.5284	-0.000352289	0.00108347
solcap_snp_sl_49726	2	40.5708	2	47.5284	-0.000603041	0.000937655
CL015741-0547	2	40.6164	2	47.5284	-0.000170906	0.00112587
CL015119-0265_solcap_snp_sl_49752	2	40.7551	2	48.3516	0.00154884	0.000352887
solcap_snp_sl_49767	2	40.815	2	48.903	0.00225657	0.00028023
SGN-U584914_snp1830	2	41.0223	2	50.2792	0.00178105	-0.000500581
solcap_snp_sl_49803	2	41.0568	2	50.2792	0.00166494	-0.000286036
CL017414-0128	2	41.2157	2	50.5505	0.00261139	-0.000586657
solcap_snp_sl_29891	2	41.3418	2	51.1019	-0.000813045	-0.00251269
SGN-U576591_snp67938	2	41.361	2	51.1019	0.00234432	-0.000511638
SGN-U576591_snp65026	2	41.3639	2	51.1019	0.00281681	-0.00100004
SGN-U586520_snp61163	2	41.3678	2	51.1019	0.00204284	-0.000225034
SGN-U586520_snp60358	2	41.3686	2	51.1019	0.00224564	-0.000430348
solcap_snp_sl_4829	2	41.726	2	53.5955	-0.032829	0.0286322
solcap_snp_sl_18519	2	41.7824	2	53.8667	-0.00764001	-0.000988572
solcap_snp_sl_4831	2	41.7962	2	53.8667	-0.0331749	0.0266215
solcap_snp_sl_17161	2	42.1907	2	54.69	-0.00687603	-0.00178491
SGN-U316347_T1535_snp219_solcap_snp_sl_42471	2	43.23	2	57.1832	-0.000322011	0.000663855
solcap_snp_sl_42411	2	43.7044	2	58.8372	-0.000908226	0.000260288
solcap_snp_sl_42383	2	43.8355	2	59.6605	-0.000287885	0.000545016
solcap_snp_sl_42346	2	43.9781	2	60.4838	-0.00103088	0.000527694
SGN-U579280_snp65613	2	44.0632	2	61.0353	-0.000119231	0.000907465
SGN-U579280_snp65625	2	44.0632	2	61.0353	-0.000119231	0.000907465
SGN-U590370_snp65805	2	44.0634	2	61.0353	-0.000423706	0.00109228
SGN-U590370_snp65811	2	44.0634	2	61.0353	-0.000215645	0.000884931
SGN-U590370_snp65846	2	44.0634	2	61.0353	-0.000470247	0.00113371
SGN-U590370_snp65887	2	44.0634	2	61.0353	-0.000470247	0.00113371
SGN-U579752_snp292_solcap_snp_sl_42324	2	44.0694	2	61.0353	-0.00105775	0.00051073
CL015021-0454	2	44.0729	2	61.0353	-0.000549408	0.000790025
solcap_snp_sl_42301	2	44.2213	2	62.4116	-0.000583451	0.000323982
solcap_snp_sl_50166	2	44.3026	2	62.4116	-0.00045067	0.000813827
CL015559-0344	2	44.3521	2	62.6829	-0.000934468	0.000550229
solcap_snp_sl_29920	2	44.4333	2	62.9541	-0.00144111	0.000434149
solcap_snp_sl_50126	2	44.5246	2	63.5056	-0.000222145	0.000541355
CL015139-0364	2	44.6094	2	63.5056	-0.000161669	-0.000280578
SGN-U572314_snp1007_solcap_snp_sl_29914	2	44.6544	2	63.5056	-0.00157809	-0.000127991
solcap_snp_sl_50060	2	44.8099	2	63.7768	-0.00048549	0.000361312
solcap_snp_sl_50058	2	44.8137	2	63.7768	-0.000965725	0.000100569
solcap_snp_sl_50055	2	44.8383	2	63.7768	-0.000221473	0.00011181
solcap_snp_sl_67090	2	46.6428	2	69.4271	3.7e-05	0.000924944
CL017715-0287_solcap_snp_sl_67052	2	46.8555	2	71.3601	-9.6e-05	0.000423287
solcap_snp_sl_36232	2	46.8566	2	71.3601	-0.0005566	0.000166145
ABA1_2029_solcap_snp_sl_67036	2	46.9479	2	71.9117	-9.6e-05	0.000423287
ABA1_Promoter_SNP2_solcap_snp_sl_67034	2	46.9525	2	71.9117	-0.000102249	0.000419627
solcap_snp_sl_67032	2	46.9531	2	71.9117	-9.6e-05	0.000423287
ABA1_Promoter_SNP1	2	46.9532	2	71.9117	-0.000606307	9.41e-05
CL017806-0320_solcap_snp_sl_67017	2	47.0268	2	72.4695	-9.6e-05	0.000423287
solcap_snp_sl_67010	2	47.0958	2	72.7407	-9.6e-05	0.000423287
solcap_snp_sl_36221	2	47.1969	2	73.5642	-0.00135375	-0.000564486
solcap_snp_sl_66965	2	47.3446	2	73.8354	-9.64e-05	-2.25e-05
solcap_snp_sl_66955	2	47.3617	2	73.8354	0	0
solcap_snp_sl_66953	2	47.3648	2	73.8354	-9.64e-05	-2.25e-05
solcap_snp_sl_66951	2	47.3661	2	73.8354	0	0
solcap_snp_sl_36202	2	47.6514	2	74.659	-0.00199301	-0.00124008
solcap_snp_sl_66904	2	47.6832	2	74.9302	0	0
solcap_snp_sl_66878	2	47.7869	2	75.2015	-0.000387784	-0.000176832
solcap_snp_sl_21867	2	47.9489	2	75.4852	-0.011687	0.0123375
solcap_snp_sl_21866	2	47.9501	2	75.4852	-0.00966532	0.0140487
solcap_snp_sl_36193	2	47.9719	2	75.4852	-0.00684393	0.00434644
solcap_snp_sl_21862	2	47.9815	2	75.4852	-0.0107626	0.0136952
solcap_snp_sl_36189	2	47.9964	2	75.4852	-0.00147494	-0.000927571
solcap_snp_sl_36188	2	48.0287	2	75.4852	-0.00243718	-0.00158124
solcap_snp_sl_67551	2	48.3952	2	76.3087	-6.73e-05	0.00074415
solcap_snp_sl_58490	2	48.444	2	76.3087	-6.73e-05	0.00074415
solcap_snp_sl_20063	2	48.4551	2	76.3087	-0.004851	-0.00293538
solcap_snp_sl_58462	2	48.5474	2	77.1321	-9.62e-05	-1.72e-05
solcap_snp_sl_58447	2	48.6022	2	77.9556	-0.00349016	-0.00611136
solcap_snp_sl_20052	2	48.685	2	77.9556	-0.010121	0.0202136
solcap_snp_sl_20049	2	48.6972	2	78.2268	0.0140852	-0.0177478
solcap_snp_sl_58414	2	48.7283	2	78.2268	-0.000313854	0.000600071
solcap_snp_sl_20044	2	48.8789	2	78.2268	-0.0134003	0.018353
solcap_snp_sl_32389	2	48.9434	2	78.2268	-0.00297087	-0.00117796
CL016196-0121	2	49.0019	2	78.7784	-6.73e-05	0.00074415
SGN-U313919_snp500	2	49.0156	2	78.7784	-6.73e-05	0.00074415
solcap_snp_sl_48037	2	49.047	2	80.1528	-6.73e-05	0.00074415
solcap_snp_sl_48033	2	49.0924	2	80.1528	-6.73e-05	0.00074415
solcap_snp_sl_29351	2	49.2413	2	80.1528	-0.00644017	-0.00290487
solcap_snp_sl_47977	2	49.336	2	79.0496	-7.02e-05	0.000742307
solcap_snp_sl_47942	2	49.4524	2	79.6012	-6.73e-05	0.00074415
CL017391-0390	2	49.5633	2	79.6012	-6.73e-05	0.00074415
solcap_snp_sl_47897	2	49.6113	2	79.6012	-6.73e-05	0.00074415
solcap_snp_sl_47885	2	49.755	2	79.6012	-9.62e-05	-1.72e-05
solcap_snp_sl_47880	2	49.8162	2	79.6012	-6.73e-05	0.00074415
solcap_snp_sl_63048	3	0.071076	3	0	0.00275777	0.00179412
CL016802-0675	3	0.119273	3	0	0.00343664	0.000848927
CL017202-0450_solcap_snp_sl_63109	3	0.304215	3	0.2712	0.00308362	0.000881189
CL017080-0223	3	0.305505	3	0.5425	0.00300468	0.000917599
solcap_snp_sl_63114	3	0.334009	3	0.5425	0.00207439	0.00188606
CL016925-0828	3	0.346009	3	0.8137	0.00308362	0.000881189
solcap_snp_sl_63167	3	0.631452	3	1.9129	0.00251513	0.00088432
solcap_snp_sl_63184	3	0.748576	3	2.4644	-0.000256356	0.000954274
solcap_snp_sl_9663	3	0.828684	3	3.016	0.00513407	-0.0154657
solcap_snp_sl_21215	3	1.03447	3	3.8394	-0.00853407	-0.00350026
solcap_snp_sl_9666	3	1.04569	3	3.8394	-0.00718038	-0.0021609
solcap_snp_sl_9667	3	1.0459	3	3.8394	-0.00749411	-0.00235368
solcap_snp_sl_21216	3	1.05689	3	3.8394	-0.00718272	-0.00217938
solcap_snp_sl_63240	3	1.14434	3	4.1106	-0.000727341	0.000700133
solcap_snp_sl_9681	3	1.25756	3	6.3242	-0.00788844	0.00225892
solcap_snp_sl_63273	3	1.32308	3	6.8758	-6.57e-05	3.67e-06
CL016787-0272_solcap_snp_sl_63305	3	1.55432	3	9.0896	-0.000872451	-0.000108435
solcap_snp_sl_63307	3	1.63195	3	9.6412	0	0
SGN-U569291_snp1086	3	1.70429	3	9.9125	-0.000843295	0.000658249
solcap_snp_sl_63356	3	1.87703	3	14.6942	-0.000640937	0.000456038
CL017347-0326_solcap_snp_sl_63360	3	1.89129	3	14.6942	-9.64e-05	-2.25e-05
solcap_snp_sl_9689	3	2.05301	3	16.639	-0.011527	-0.0125167
SL10790_382	3	2.05349	3	16.639	-0.0105758	-0.01635
solcap_snp_sl_15320	3	2.07258	3	16.639	-0.0103536	-0.0162042
solcap_snp_sl_63391	3	2.0737	3	16.639	-0.00603032	-0.0136447
solcap_snp_sl_63402	3	2.11183	3	16.639	-0.000796693	0.000440172
CL017009-0461	3	2.14754	3	16.639	-0.000767537	0.00120686
solcap_snp_sl_9703	3	2.37214	3	22.3004	-0.00762959	-0.0144167
solcap_snp_sl_28569	3	2.50006	3	45.9712	0.00023126	0.00161042
solcap_snp_sl_28572	3	3.32718	3	45.9712	0.000370127	0.000975055
solcap_snp_sl_28574	3	3.97129	3	45.9712	0.00023126	0.00161042
solcap_snp_sl_28577	3	4.06934	3	45.9712	0.000258729	0.000182361
solcap_snp_sl_28580	3	5.67111	3	45.9712	0.000349228	0.00018328
solcap_snp_sl_19643	3	6.61272	3	64.6531	-0.00652874	0.0182256
solcap_snp_sl_55754	3	6.65935	3	64.3818	-0.000211199	0.0014035
solcap_snp_sl_19654	3	6.76265	3	64.1106	0.00263884	-0.00845077
solcap_snp_sl_19657	3	6.8067	3	63.8394	0.00405258	-0.00719838
solcap_snp_sl_55790	3	6.80844	3	63.8394	-0.000109968	0.001429
solcap_snp_sl_55812	3	6.88758	3	63.2879	-9.64e-05	-2.25e-05
solcap_snp_sl_55125	3	6.97949	3	22.5716	0	0
solcap_snp_sl_14355	3	7.08513	3	24.7852	-0.00330637	0.0155897
solcap_snp_sl_14354	3	7.09557	3	25.0564	-0.00218755	0.0146028
solcap_snp_sl_14353	3	7.09586	3	25.0564	-0.00240652	0.0144871
solcap_snp_sl_55107	3	7.11524	3	25.0564	-0.00105489	0.000985365
solcap_snp_sl_55088	3	7.19616	3	25.8798	-9.49e-05	0.00143689
solcap_snp_sl_55055	3	7.29371	3	26.4314	-9.74e-05	0.0015175
solcap_snp_sl_55037	3	7.34138	3	26.4314	-0.00242423	0.0042086
solcap_snp_sl_55026	3	7.41582	3	26.4314	-9.49e-05	0.00143689
SGN-U564013_snp1820_solcap_snp_sl_55020	3	7.51844	3	28.0867	-0.00162451	0.005377
solcap_snp_sl_55002	3	7.60432	3	29.4641	-0.000920532	0.00300676
SGN-U567178_snp438_solcap_snp_sl_31828	3	7.71479	3	30.5642	0.000526793	0.00128953
solcap_snp_sl_31826	3	7.71739	3	30.5642	0.000526793	0.00128953
solcap_snp_sl_54950	3	7.89031	3	32.2299	2.92e-05	0.000766685
solcap_snp_sl_31817	3	7.92846	3	32.2299	-0.0118509	-0.00229345
solcap_snp_sl_19509	3	7.92881	3	32.2299	-0.0115688	-0.00318504
solcap_snp_sl_19508	3	7.98807	3	32.2299	-0.0105096	0.00117843
CL016675-0242	3	8.26647	3	33.3303	2.92e-05	0.000766685
solcap_snp_sl_1599	3	8.30833	3	33.3303	0.00167943	0.0146847
solcap_snp_sl_41353	3	8.42522	3	34.4306	-0.000683537	0.00238041
SGN-U585791_snp124_solcap_snp_sl_41379	3	8.55788	3	34.7019	-0.000212122	0.000625562
PSY1_Promoter_SNP1	3	8.60383	3	34.9731	0	0
solcap_snp_sl_41389	3	8.61029	3	34.9731	-0.000497775	-0.000322597
solcap_snp_sl_23193	3	8.70814	3	36.0732	0.00785966	0.0160728
solcap_snp_sl_27113	3	8.78146	3	36.625	0.000384168	0.00095157
solcap_snp_sl_23196	3	8.90422	3	37.1768	-0.0129468	0.0214868
solcap_snp_sl_27130	3	8.92705	3	37.1768	0.000383499	0.000951157
Le004314_168_solcap_snp_sl_27137	3	8.94172	3	37.1768	0.000354343	0.000184472
solcap_snp_sl_27151	3	9.04666	3	37.7286	0.000284458	0.000926924
solcap_snp_sl_26280	3	9.16473	3	38.8286	0.00025793	0.000161937
solcap_snp_sl_26291	3	9.23235	3	39.3804	0.000349228	0.00018328
solcap_snp_sl_16433	3	9.26172	3	39.9322	0.00244688	-0.0129237
Le000209_237_solcap_snp_sl_26315	3	9.41686	3	41.3093	0.000383499	0.000951157
SL10506_244	3	9.51934	3	42.4093	0.000129353	6.51e-05
solcap_snp_sl_26323	3	9.56063	3	42.6806	0.000158509	0.000831794
SGN-U573440_snp365	3	9.69559	3	43.5043	-0.000110625	-0.000100557
solcap_snp_sl_26327	3	9.71175	3	43.5043	0.000383499	0.000951157
solcap_snp_sl_26366	3	10.1588	3	44.8817	-0.00100068	5.06e-05
solcap_snp_sl_26385	3	10.4746	3	45.153	0.000354343	0.000184472
solcap_snp_sl_26387	3	10.521	3	45.153	0.000383499	0.000951157
Le004122_27_solcap_snp_sl_26398	3	10.6711	3	45.153	-0.000324057	0.000488238
solcap_snp_sl_26399	3	10.6766	3	45.153	0.000383499	0.000951157
solcap_snp_sl_30106	3	11.0663	3	45.153	0.000383538	0.000951173
solcap_snp_sl_30084	3	11.3028	3	45.4288	0.000383499	0.000951157
solcap_snp_sl_50341	3	11.5014	3	45.4288	0.000354343	0.000184472
solcap_snp_sl_30074	3	11.7259	3	45.7	0.000383499	0.000951157
solcap_snp_sl_30067	3	12.0064	3	45.7	0.000354343	0.000184472
solcap_snp_sl_18590	3	12.1613	3	45.7	-0.00745432	-0.003989
solcap_snp_sl_18588	3	12.1719	3	45.7	-0.00709786	-0.00381389
solcap_snp_sl_30057	3	12.1723	3	45.7	0.000354343	0.000184472
solcap_snp_sl_18585	3	12.1906	3	45.7	-0.00785969	-0.00435143
solcap_snp_sl_18583	3	12.1908	3	45.7	-0.00747032	-0.00485084
solcap_snp_sl_18582	3	12.1912	3	45.7	-0.00744169	-0.00408342
solcap_snp_sl_18581	3	12.1922	3	45.7	-0.00702238	-0.00379102
solcap_snp_sl_50331	3	12.2489	3	45.7	0.000383493	0.000951155
solcap_snp_sl_30046	3	12.4571	3	45.9712	0.000282226	0.000925924
solcap_snp_sl_30038	3	12.7426	3	45.9712	0.000383499	0.000951157
solcap_snp_sl_4937	3	12.8669	3	45.9712	-0.0148659	0.0282079
solcap_snp_sl_30035	3	13.1928	3	45.9712	0.000375517	0.000949247
solcap_snp_sl_30033	3	13.3083	3	45.9712	0.000383499	0.000951157
solcap_snp_sl_30031	3	14.1769	3	45.9712	0.000383499	0.000951157
solcap_snp_sl_30024	3	14.3675	3	45.9712	0.000280723	0.000925065
solcap_snp_sl_50318	3	14.7438	3	45.9712	0.000383499	0.000951157
solcap_snp_sl_30015	3	14.8764	3	45.9712	0.000137365	0.0015847
solcap_snp_sl_30006	3	15.4751	3	45.9712	0.000147962	0.00159094
solcap_snp_sl_31646	3	16.3833	3	45.9712	0.000244376	0.00161347
solcap_snp_sl_31648	3	16.7788	3	45.9712	0.000383499	0.000951157
solcap_snp_sl_31653	3	16.877	3	45.9712	0.00023126	0.00161042
solcap_snp_sl_31655	3	17.1533	3	45.9712	0.000244376	0.00161347
solcap_snp_sl_28586	3	19.4294	3	45.9712	0.00023126	0.00161042
solcap_snp_sl_36888	3	20.2289	3	45.9712	0.000244376	0.00161347
SGN-U576317_snp104_solcap_snp_sl_32529	3	20.5046	3	45.9712	0.000147962	0.00159094
solcap_snp_sl_32530	3	20.5183	3	45.9712	0.000137365	0.0015847
SGN-U604433_snp183_solcap_snp_sl_29934	3	21.3301	3	45.9712	0.00023126	0.00161042
SGN-U564058_snp1352_solcap_snp_sl_29940	3	21.8563	3	45.9712	0.000370127	0.000975055
solcap_snp_sl_29946	3	22.0913	3	45.9712	0.000354343	0.000184472
solcap_snp_sl_50297	3	24.2308	3	45.9712	0.000352361	0.000212231
solcap_snp_sl_50305	3	24.949	3	45.9712	0.000244376	0.00161347
solcap_snp_sl_50307	3	25.2388	3	45.9712	0.00023126	0.00161042
solcap_snp_sl_29975	3	25.557	3	45.9712	0.000147962	0.00159094
solcap_snp_sl_51994	3	27.847	3	45.9712	0.00025793	0.000161937
solcap_snp_sl_30528	3	29.0179	3	45.9712	0.000120188	0.000859559
solcap_snp_sl_30532	3	29.1513	3	45.9712	0.000147962	0.00159094
solcap_snp_sl_52143	3	29.4367	3	45.9712	0.000240358	0.00174215
solcap_snp_sl_30540	3	29.7005	3	45.9712	0.000349228	0.00018328
Le004377_94	3	29.8966	3	45.9712	0.00023126	0.00161042
solcap_snp_sl_30543	3	29.8976	3	45.9712	0.000354936	0.000199604
solcap_snp_sl_30552	3	30.6155	3	45.9712	0.000147962	0.00159094
solcap_snp_sl_30553	3	30.7579	3	45.9712	0.000147962	0.00159094
solcap_snp_sl_30556	3	30.8921	3	45.9712	0.00023126	0.00161042
solcap_snp_sl_30559	3	31.039	3	45.9712	0.00023126	0.00161042
solcap_snp_sl_30586	3	32.617	3	45.9712	0.000349228	0.00018328
solcap_snp_sl_30587	3	32.6776	3	45.9712	0.00023126	0.00161042
solcap_snp_sl_30589	3	33.1121	3	45.9712	0.000147962	0.00159094
solcap_snp_sl_30590	3	33.3417	3	45.9712	0.000354343	0.000184472
solcap_snp_sl_30593	3	34.0107	3	45.9712	0.00023126	0.00161042
solcap_snp_sl_36304	3	38.3883	3	45.9712	0.000349228	0.00018328
solcap_snp_sl_36307	3	38.8009	3	45.9712	0.00023126	0.00161042
solcap_snp_sl_36308	3	38.8016	3	45.9712	0.00023126	0.00161042
solcap_snp_sl_36309	3	38.8021	3	45.9712	0.000147962	0.00159094
solcap_snp_sl_30354	3	41.1597	3	45.9712	0.00023126	0.00161042
solcap_snp_sl_51487	3	41.5486	3	45.9712	0.000354343	0.000184472
solcap_snp_sl_27253	3	42.0745	3	45.9712	0.0002048	0.000844359
solcap_snp_sl_27248	3	42.3902	3	45.9712	0.000354343	0.000184472
solcap_snp_sl_27246	3	43.4012	3	45.9712	0.000368662	0.000987525
solcap_snp_sl_27243	3	43.5952	3	45.9712	0.000147962	0.00159094
solcap_snp_sl_27238	3	43.6408	3	45.9712	0.000147962	0.00159094
solcap_snp_sl_27230	3	43.8891	3	45.9712	0.000354343	0.000184472
solcap_snp_sl_42166	3	43.8895	3	45.9712	0.000147962	0.00159094
solcap_snp_sl_27228	3	44.2265	3	45.9712	0.00025793	0.000161937
solcap_snp_sl_1772	3	44.268	3	45.9712	-0.0143835	0.028063
solcap_snp_sl_42160	3	44.7801	3	46.2424	0.000147962	0.00159094
solcap_snp_sl_30945	3	45.4434	3	46.2424	0.00023126	0.00161042
solcap_snp_sl_5764	3	45.5933	3	46.5137	-0.0122449	0.0254041
solcap_snp_sl_5769	3	45.5979	3	46.5137	-0.010451	0.0261474
solcap_snp_sl_5771	3	45.6137	3	46.5137	-0.0114764	0.0253599
solcap_snp_sl_14002	3	45.6256	3	46.5137	0.00534285	-0.0124326
solcap_snp_sl_5773	3	45.6301	3	46.5137	-0.00998242	0.0245709
solcap_snp_sl_5774	3	45.6301	3	46.5137	-0.0100864	0.0263117
solcap_snp_sl_30631	3	45.9551	3	47.3373	0.000348564	0.000182873
solcap_snp_sl_30657	3	46.0832	3	47.889	-0.000101677	0.00141741
solcap_snp_sl_30678	3	46.1754	3	47.889	0.000244376	0.00161347
solcap_snp_sl_30704	3	46.3794	3	49.2661	0.000354343	0.000184472
solcap_snp_sl_18943	3	46.6108	3	49.5374	-0.00323947	-0.000640798
CL016221-0325	3	46.6515	3	49.8086	-0.00127384	0.000665248
solcap_snp_sl_30763	3	46.707	3	49.8086	1.7e-05	0.0014539
solcap_snp_sl_30774	3	46.734	3	50.0798	0.000383499	0.000951157
solcap_snp_sl_30776	3	46.7358	3	50.0798	0.000244376	0.00161347
solcap_snp_sl_18949	3	46.7881	3	50.0798	-0.00286213	0.00261738
solcap_snp_sl_18952	3	46.8429	3	50.0798	-0.00356586	0.00110428
SL10910_315	3	46.849	3	50.0798	0.00119753	0.00124778
solcap_snp_sl_18959	3	46.8893	3	50.351	-0.00370054	0.00120868
solcap_snp_sl_18967	3	47.2169	3	50.351	0.000140596	-0.015838
solcap_snp_sl_30821	3	47.217	3	50.351	0.000868507	0.00107345
solcap_snp_sl_30825	3	47.3716	3	50.351	0.00110567	0.00122384
solcap_snp_sl_30827	3	47.47	3	50.351	0.00129696	-0.000177993
solcap_snp_sl_30918	3	47.8418	3	50.6223	0.0012043	0.0011933
solcap_snp_sl_52395	3	47.8965	3	50.6223	0.00130071	0.00121583
solcap_snp_sl_30911	3	47.9317	3	50.8935	-0.00300417	-0.00149669
solcap_snp_sl_5722	3	48.1428	3	51.717	0.00232857	-0.0034959
solcap_snp_sl_30862	3	48.3743	3	52.2687	0.0015872	-0.000247984
solcap_snp_sl_30860	3	48.3747	3	52.2687	-0.000757856	-6.51e-05
solcap_snp_sl_30857	3	48.4769	3	52.2687	0.00168642	0.00122896
solcap_snp_sl_30848	3	48.7736	3	52.8266	0.00179638	-0.000200046
solcap_snp_sl_18982	3	48.9325	3	52.8266	-0.0118465	-0.00302671
solcap_snp_sl_18981	3	48.9327	3	52.8266	-0.0121218	-0.00320517
solcap_snp_sl_18978	3	48.9622	3	52.8266	-0.0128047	-0.003528
solcap_snp_sl_30839	3	49.1291	3	52.8266	0.00156944	-0.000181609
solcap_snp_sl_30833	3	49.1492	3	53.0978	0.00159	0.00120642
SL10736_542	3	49.1994	3	53.0978	0.00149231	-0.000186388
solcap_snp_sl_52371	3	49.5092	3	53.0978	0.00168642	0.00122896
solcap_snp_sl_35295	3	49.6786	3	53.0978	0.00179638	-0.000200046
solcap_snp_sl_35299	3	49.7626	3	53.0978	0.00140475	0.00116397
SL20037_731	3	49.9812	3	53.0978	0.00179638	-0.000200046
solcap_snp_sl_35313	3	50.0387	3	53.0978	0.00169249	-0.000129999
solcap_snp_sl_35323	3	50.2395	3	53.0978	0.00179638	-0.000200046
solcap_snp_sl_35331	3	50.3385	3	53.6496	0.00159	0.00120642
solcap_snp_sl_35332	3	50.3393	3	53.6496	0.00140475	0.00116397
solcap_snp_sl_35333	3	50.3393	3	53.6496	0.00132129	-0.000172602
SGN-U582610_snp835_solcap_snp_sl_35344	3	50.4233	3	53.6496	0.00159	0.00120642
solcap_snp_sl_35345	3	50.4233	3	53.6496	0.00168642	0.00122896
solcap_snp_sl_65736	3	50.9861	3	54.2014	0.00159	0.00120642
solcap_snp_sl_35369	3	51.2311	3	54.4726	0.00169997	-0.000222581
solcap_snp_sl_65758	3	51.3813	3	54.4726	0.00140475	0.00116397
solcap_snp_sl_35382	3	51.8747	3	54.4726	-0.000309279	0.000117911
solcap_snp_sl_35394	3	52.1484	3	54.4726	0.00158892	-0.000211098
solcap_snp_sl_35407	3	52.5288	3	55.0243	0.000147962	0.00159094
solcap_snp_sl_35413	3	52.6091	3	55.2955	0.000147962	0.00159094
solcap_snp_sl_35443	3	52.7856	3	55.8474	0.000147962	0.00159094
solcap_snp_sl_35459	3	52.8295	3	55.8474	0.000141626	0.00158694
solcap_snp_sl_35497	3	52.9526	3	55.8474	0.000354343	0.000184472
solcap_snp_sl_10377	3	52.9536	3	55.8474	-0.00430277	0.000565561
solcap_snp_sl_35540	3	53.0861	3	57.2248	-0.00786029	-0.0041586
CL016938-0536	3	53.0987	3	57.2248	0.0199812	-0.0133331
solcap_snp_sl_21682	3	53.1174	3	57.2248	0.0191552	-0.0134847
solcap_snp_sl_21683	3	53.1176	3	57.2248	0.0204087	-0.0138127
solcap_snp_sl_21684	3	53.1281	3	57.2248	0.0199237	-0.0132273
solcap_snp_sl_21685	3	53.1654	3	57.4975	0.0203075	-0.014239
solcap_snp_sl_35601	3	53.4405	3	58.3258	-0.000109968	0.001429
solcap_snp_sl_21694	3	53.5057	3	58.3258	0.00337476	-0.0188407
solcap_snp_sl_35619	3	53.5497	3	58.597	-0.000109968	0.001429
solcap_snp_sl_35638	3	53.7844	3	59.4207	0	0
solcap_snp_sl_35650	3	53.8743	3	59.6919	-0.0146825	0.0323547
solcap_snp_sl_35677	3	54.0225	3	59.6919	-0.000139123	0.000662316
solcap_snp_sl_35697	3	54.1089	3	60.2436	-0.000225646	0.00142207
solcap_snp_sl_25390	3	54.1316	3	60.2436	0.0107609	-0.0119462
solcap_snp_sl_35720	3	54.3526	3	61.6357	0	0
CL015971-0495	3	54.4361	3	62.1933	0.00278269	-0.00891509
solcap_snp_sl_65890	3	54.5161	3	63.0166	-0.000197314	-0.000149349
solcap_snp_sl_31018	3	54.8861	3	45.9712	0.000147962	0.00159094
solcap_snp_sl_58651	3	55.6854	3	64.6531	-0.000206381	0.00140647
solcap_snp_sl_20088	3	55.7154	3	64.6531	-0.00963417	0.0178871
solcap_snp_sl_14714	3	55.8	3	64.9243	0.0222476	-0.0222238
solcap_snp_sl_58630	3	55.8203	3	64.9243	0	0
solcap_snp_sl_58614	3	55.8963	3	65.4758	-0.000139123	0.000662316
solcap_snp_sl_7942	3	55.9821	3	65.4758	0.00615942	0.0128331
solcap_snp_sl_7940	3	55.9867	3	65.4758	0.0038212	-0.015958
solcap_snp_sl_7939	3	56.0051	3	65.4758	0.00488834	-0.0161366
solcap_snp_sl_58584	3	56.0518	3	65.4758	-0.000109968	0.001429
solcap_snp_sl_58550	3	56.3224	3	66.8521	-0.000109968	0.001429
solcap_snp_sl_7919	3	56.4392	3	67.4036	-0.00134589	-0.0198935
solcap_snp_sl_58518	3	56.4815	3	67.6749	0.000728711	0.00303558
solcap_snp_sl_15960	3	56.6283	3	67.9461	0.00474414	-0.00818695
solcap_snp_sl_69353	3	56.6564	3	68.2173	2.92e-05	0.000766685
solcap_snp_sl_11602	3	56.6997	3	68.2173	0.00562014	0.0184548
solcap_snp_sl_62531	3	57.0019	3	70.4309	-0.000192414	-3.45e-05
solcap_snp_sl_9383	3	57.0125	3	70.7021	0.0199059	-0.0201034
solcap_snp_sl_9382	3	57.0304	3	70.7021	0.0200514	-0.0203286
solcap_snp_sl_62520	3	57.0716	3	71.5256	2.65e-05	0.000766056
CL015346-0143_solcap_snp_sl_62495	3	57.2169	3	72.9026	0.0219071	0.00212454
solcap_snp_sl_62473	3	57.358	3	73.4543	0.0210153	0.000693893
SGN-U565563_snp1042_solcap_snp_sl_62467	3	57.3794	3	73.4543	0.0209551	0.00143682
CL016891-0260	3	57.4432	3	73.4543	0.0207097	0.00104114
CL015455-0169	3	57.4996	3	74.0059	0.0207543	0.00158717
CL017416-0406	3	57.6712	3	74.8293	0.0269552	-0.000627388
SL10909_238	3	57.7276	3	75.1005	0.0266822	-0.00917783
solcap_snp_sl_62377	3	57.764	3	75.1005	0.0267483	-0.00929904
CL015860-0475	3	57.7994	3	75.3717	0.0269194	-0.00920537
CL017298-0054_solcap_snp_sl_62362	3	57.8226	3	75.6445	0.0252973	-0.00893791
solcap_snp_sl_62348	3	57.8949	3	76.1991	0.0231792	-0.010357
solcap_snp_sl_62336	3	58.0945	3	77.0224	0.0263536	-0.00966915
SL10450_71	3	58.1996	3	77.574	0.0287053	-0.00959952
solcap_snp_sl_62270	3	58.3591	3	79.2284	0.0288	-0.00948033
solcap_snp_sl_62259	3	58.4013	3	79.4997	0.0270732	-0.00783268
solcap_snp_sl_62245	3	58.4274	3	79.4997	0.0241996	-0.0110373
solcap_snp_sl_62228	3	58.5384	3	80.0512	0.0279166	-0.00910975
solcap_snp_sl_9298	3	58.566	3	80.0512	-0.011302	0.0323105
solcap_snp_sl_62209	3	58.6397	3	80.3269	0.0280722	-0.00829809
solcap_snp_sl_9292	3	58.6419	3	80.3269	-0.0157162	0.0289682
solcap_snp_sl_62180	3	58.7428	3	81.1502	0.0299006	-0.0100822
CL015369-0414	3	58.8765	3	81.9734	-0.000246766	0.000412899
solcap_snp_sl_62133	3	58.9508	3	82.525	-0.000246766	0.000412899
CL017463-0220_solcap_snp_sl_62120	3	58.9869	3	82.525	-0.000246766	0.000412899
solcap_snp_sl_9260	3	59.0572	3	82.7962	0.00653735	-0.0184996
solcap_snp_sl_9252	3	59.1018	3	82.7962	0.0054172	-0.0191454
solcap_snp_sl_34196	3	59.1022	3	82.7962	-0.00385973	-0.00244812
solcap_snp_sl_61886	3	60.1531	3	86.997	-0.00301575	-0.000550239
CL015521-0417	3	60.3935	3	88.0962	-0.00222139	-0.00138477
solcap_snp_sl_61820	3	60.6986	3	88.6476	0.00139516	0.00205014
solcap_snp_sl_9127	3	60.7959	3	88.9189	-0.00831472	0.0276638
solcap_snp_sl_61800	3	60.8172	3	88.9189	-0.00929175	0.0277059
solcap_snp_sl_9116	3	60.8179	3	88.9189	-0.00997333	0.0266847
solcap_snp_sl_20802	3	60.8601	3	89.4704	0.00925039	-0.0280516
solcap_snp_sl_20801	3	60.8624	3	89.4704	-0.00901522	0.0272805
solcap_snp_sl_20765	3	60.983	3	90.2937	-0.0110825	0.0252965
solcap_snp_sl_20762	3	60.987	3	90.2937	0.00959272	-0.0272035
solcap_snp_sl_20760	3	61.0051	3	90.5649	0.0095407	-0.0269381
solcap_snp_sl_20751	3	61.0489	3	90.5649	-0.0097009	0.0272491
solcap_snp_sl_34115	3	61.1013	3	90.5649	-0.00962177	0.0274846
solcap_snp_sl_20724	3	61.1334	3	91.1164	0.00991105	-0.0282485
solcap_snp_sl_20723	3	61.135	3	91.1164	-0.0103086	0.0283015
solcap_snp_sl_20721	3	61.157	3	91.3876	-0.00937811	-0.0176419
solcap_snp_sl_20714	3	61.1807	3	91.3876	-0.00930797	-0.0154267
solcap_snp_sl_20690	3	61.3092	3	93.6	-0.00613273	-0.00268616
solcap_snp_sl_34105	3	61.3529	3	93.6	-0.00357873	-0.000787275
solcap_snp_sl_61670	3	61.566	3	94.6992	0	0
solcap_snp_sl_61634	3	61.6741	3	95.2506	-0.000658799	0.000867804
SGN-U577717_snp348_solcap_snp_sl_61632	3	61.6804	3	95.2506	-0.000656272	0.000866634
SL10678_608	3	61.9195	3	96.35	0.00227656	-0.000654549
solcap_snp_sl_34088	3	62.0593	3	96.9014	0	0
solcap_snp_sl_34050	3	62.253	3	98.567	0	0
solcap_snp_sl_34048	3	62.2584	3	98.567	-9.64e-05	-2.25e-05
solcap_snp_sl_34013	3	62.4664	3	98.567	-0.000192828	-4.51e-05
solcap_snp_sl_33975	3	62.682	3	99.3903	-0.000204333	-5.23e-05
solcap_snp_sl_33968	3	62.7647	3	99.3903	-0.000192828	-4.51e-05
solcap_snp_sl_33958	3	62.7919	3	99.6615	0	0
solcap_snp_sl_33949	3	62.8177	3	99.9327	0	0
solcap_snp_sl_33948	3	62.8182	3	99.9327	0	0
SL20050_135	3	62.8771	3	100.484	0	0
CL017699-0108_solcap_snp_sl_61460	3	63.0624	3	101.584	0	0
solcap_snp_sl_61437	3	63.1639	3	101.855	-0.000192828	-4.51e-05
solcap_snp_sl_33905	3	63.2964	3	102.678	-0.000940193	-0.000517294
solcap_snp_sl_61411	3	63.3356	3	102.678	-0.000462835	-0.000215521
Le007369_198	3	63.3523	3	102.678	-0.00069057	-0.000366916
solcap_snp_sl_33882	3	63.3537	3	102.678	0	0
solcap_snp_sl_33877	3	63.4032	3	102.678	-0.000259108	-0.00016347
solcap_snp_sl_33855	3	63.5242	3	103.23	-0.000198675	-4.89e-05
solcap_snp_sl_33838	3	63.6083	3	103.781	0	0
solcap_snp_sl_33829	3	63.8136	3	104.881	-0.00180994	2.7e-05
solcap_snp_sl_33819	3	63.9661	3	105.709	0.00683823	-0.0201596
solcap_snp_sl_33815	3	64.1356	3	107.092	0.0129939	-0.0130668
solcap_snp_sl_61238	3	64.2811	3	107.092	-0.000192828	-4.51e-05
solcap_snp_sl_22017	3	64.3971	3	108.192	-0.0183477	0.0332221
solcap_snp_sl_36544	3	64.4183	3	108.192	0.0144714	-0.0158747
solcap_snp_sl_67705	3	64.4456	3	108.192	-0.000192828	-4.51e-05
solcap_snp_sl_67663	3	64.5532	3	108.192	-0.000436287	-0.000187012
solcap_snp_sl_67656	3	64.5615	3	108.192	0	0
solcap_snp_sl_36532	3	64.58	3	108.192	0.0203665	-0.0115319
solcap_snp_sl_67626	3	64.7724	3	108.192	-0.000436287	-0.000187012
solcap_snp_sl_45224	4	0.035288	4	0	0.000934402	0.000346437
solcap_snp_sl_45249	4	0.213755	4	0.8226	-0.000293555	0.000318067
SL10952_387	4	0.223026	4	0.8226	-0.000766237	4.83e-06
CL016772-0147_solcap_snp_sl_45273	4	0.313965	4	1.0938	-5.39e-05	0.000457969
solcap_snp_sl_45276	4	0.32382	4	1.3681	-0.000298593	0.000314973
solcap_snp_sl_45301	4	0.445345	4	1.3681	-5.39e-05	0.000457969
solcap_snp_sl_45332	4	0.585828	4	1.6393	-5.39e-05	0.000457969
solcap_snp_sl_63760	4	0.713815	4	3.2925	-0.00634853	-0.000886756
solcap_snp_sl_9832	4	0.741558	4	3.2925	-0.00722011	0.0151831
solcap_snp_sl_63772	4	0.744713	4	3.2925	-5.39e-05	0.000457969
solcap_snp_sl_9834	4	0.744896	4	3.2925	0.00877927	-0.0145187
solcap_snp_sl_63775	4	0.767993	4	3.8467	-0.000293555	0.000318067
solcap_snp_sl_9837	4	0.776335	4	3.8467	0.00784022	-0.0140764
solcap_snp_sl_9838	4	0.776552	4	3.8467	0.0083261	-0.0140612
solcap_snp_sl_9839	4	0.776603	4	3.8467	0.00906416	-0.0135721
solcap_snp_sl_9845	4	0.795442	4	4.118	-0.00328502	0.0132681
solcap_snp_sl_9849	4	0.815054	4	4.118	-0.00197518	0.0140661
solcap_snp_sl_9856	4	0.845964	4	4.6692	0.00811112	-0.0134208
solcap_snp_sl_63814	4	0.983732	4	6.3224	-5.39e-05	0.000457969
solcap_snp_sl_21320	4	0.986628	4	6.3224	-0.00649546	-0.00141182
solcap_snp_sl_21321	4	0.99358	4	6.3224	-0.00649699	-0.00146276
solcap_snp_sl_63852	4	1.12399	4	6.8737	-5.39e-05	0.000457969
solcap_snp_sl_63863	4	1.16189	4	7.6966	-5.39e-05	0.000457969
solcap_snp_sl_63865	4	1.16244	4	7.6966	-5.39e-05	0.000457969
solcap_snp_sl_63870	4	1.16388	4	7.6966	-5.39e-05	0.000457969
solcap_snp_sl_63899	4	1.24245	4	8.2478	-5.39e-05	0.000457969
SGN-U581496_snp423	4	1.37417	4	9.9004	-5.39e-05	0.000457969
solcap_snp_sl_63976	4	1.56249	4	11.8314	-0.000404169	0.00106502
solcap_snp_sl_63996	4	1.70781	4	12.3827	-0.000385889	0.00107522
SGN-U329720_C2_At2g01770_snp317	4	1.71953	4	12.3827	-0.000385889	0.00107522
solcap_snp_sl_64053	4	1.9771	4	13.7582	-0.000707374	0.000155757
solcap_snp_sl_21335	4	2.05082	4	14.5812	0.00560183	-0.0248114
solcap_snp_sl_64082	4	2.14309	4	15.1325	0.00036544	0.000634225
solcap_snp_sl_21339	4	2.20097	4	15.4052	-0.0217305	-0.00761188
solcap_snp_sl_21341	4	2.22848	4	15.4052	-0.0204323	-0.00970048
solcap_snp_sl_21345	4	2.27546	4	15.4052	-0.0150171	-0.00753877
solcap_snp_sl_21346	4	2.2755	4	15.4052	-0.0191214	-0.00770088
solcap_snp_sl_34668	4	2.28162	4	15.4052	-0.0196393	-0.0080369
solcap_snp_sl_34669	4	2.28212	4	15.4052	-0.0205676	-0.00833511
solcap_snp_sl_34670	4	2.28221	4	15.4052	-0.020241	-0.00885672
solcap_snp_sl_34671	4	2.2825	4	15.4052	-0.0195102	-0.00857181
solcap_snp_sl_21347	4	2.28574	4	15.4052	-0.0196297	-0.00795858
solcap_snp_sl_21349	4	2.2861	4	15.4052	-0.0206464	-0.0086166
solcap_snp_sl_21351	4	2.30145	4	15.4052	-0.0193866	-0.00780453
solcap_snp_sl_21352	4	2.30249	4	15.4052	-0.0184062	-0.00723788
solcap_snp_sl_21353	4	2.30576	4	15.4052	-0.020652	-0.00824942
solcap_snp_sl_21354	4	2.33079	4	15.9564	-0.0205421	-0.00813513
solcap_snp_sl_64142	4	2.41358	4	16.7794	-5.57e-05	0.000456884
solcap_snp_sl_34675	4	2.47071	4	17.0507	-0.0175498	-0.00659841
solcap_snp_sl_64171	4	2.56724	4	17.602	-5.32e-05	0.00068201
solcap_snp_sl_64220	4	2.77172	4	19.5339	0.000721953	0.000159265
solcap_snp_sl_21376	4	2.92716	4	20.0852	-0.0219723	-0.00631686
solcap_snp_sl_64250	4	2.93768	4	20.3565	0.000721953	0.000159265
solcap_snp_sl_64263	4	2.99806	4	20.3565	0.000438808	0.00135401
solcap_snp_sl_64272	4	3.04936	4	20.9077	0.000529125	0.000114196
solcap_snp_sl_64295	4	3.17489	4	22.0064	0.001154	0.000161368
solcap_snp_sl_34684	4	3.17498	4	22.0064	-0.00646283	0.0038468
solcap_snp_sl_21385	4	3.21487	4	23.659	-0.0148981	0.00612027
SGN-U577549_snp258	4	3.22049	4	23.9302	0.001154	0.000161368
solcap_snp_sl_64346	4	3.40038	4	24.2029	0.00154575	-0.00110604
solcap_snp_sl_34691	4	3.50267	4	24.4757	-0.00314735	0.0128564
solcap_snp_sl_25082	4	3.5042	4	24.4757	-0.0217067	0.00977105
solcap_snp_sl_64358	4	3.50586	4	24.4757	0.00176779	-0.000949317
SGN-U602014_snp139	4	3.82145	4	26.1282	-0.000593308	0.000444853
solcap_snp_sl_51702	4	4.10324	4	28.0593	0.0015428	-0.00106868
solcap_snp_sl_51721	4	4.43924	4	29.9899	0	0
solcap_snp_sl_41510	4	4.54516	4	29.9899	0.0015935	-0.00109619
solcap_snp_sl_41516	4	4.5861	4	30.5409	0.00179503	-0.00105249
solcap_snp_sl_27161	4	4.63591	4	31.6394	0.0267863	-0.0315973
solcap_snp_sl_27162	4	4.63592	4	31.6394	0.0279601	-0.0310297
solcap_snp_sl_12732	4	4.64779	4	31.6394	-0.0269885	0.0319206
solcap_snp_sl_27167	4	4.832	4	33.8491	-0.0046876	0.0130601
solcap_snp_sl_41552	4	4.83206	4	33.8491	0.00010366	3e-05
CL017744-0091_solcap_snp_sl_41575	4	4.94262	4	33.8491	-0.000389274	-0.000288403
solcap_snp_sl_41577	4	4.9622	4	33.8491	0.00010366	3e-05
SGN-U563666_snp169	4	5.24168	4	34.4003	-0.000378025	-0.000282432
solcap_snp_sl_41609	4	5.29573	4	34.6746	-0.000559285	-0.000708335
solcap_snp_sl_41646	4	5.52042	4	34.9488	-0.00054897	-2.61e-05
solcap_snp_sl_41648	4	5.52647	4	34.9488	-8.84e-05	0.000230995
solcap_snp_sl_16978	4	5.5297	4	34.9488	-0.00458302	-6.69e-05
solcap_snp_sl_16983	4	5.72876	4	35.5	-0.00465037	-0.00147285
solcap_snp_sl_41679	4	5.75847	4	35.5	-0.00462497	-0.00145162
solcap_snp_sl_41683	4	5.86414	4	36.8753	-5.12e-05	0.000295699
solcap_snp_sl_41710	4	6.21974	4	37.4295	0.00040938	0.000552841
solcap_snp_sl_41723	4	6.5264	4	37.7022	0.000184389	0.000433478
solcap_snp_sl_41738	4	6.62472	4	37.7022	0.000184389	0.000433478
solcap_snp_sl_41739	4	6.85681	4	37.9735	0.000169569	0.000412836
solcap_snp_sl_41751	4	7.13435	4	38.5246	-0.000228447	0.000101919
SGN-U574577_snp856_solcap_snp_sl_41764	4	7.18634	4	38.5246	1.41e-05	0.000253851
solcap_snp_sl_1698	4	7.21739	4	38.5246	-0.022435	0.028305
solcap_snp_sl_41782	4	7.3359	4	39.3474	0.00131409	-0.000714269
solcap_snp_sl_17765	4	7.79924	4	39.3474	-0.00324855	-0.00236747
solcap_snp_sl_45951	4	7.96314	4	39.3474	0.00236381	-0.00121681
solcap_snp_sl_17769	4	7.96395	4	39.3474	-0.00268452	-0.00241089
solcap_snp_sl_17770	4	9.49213	4	39.3474	-0.00307515	-0.00269456
solcap_snp_sl_45955	4	9.49304	4	39.3474	0.0029657	-0.00114226
CL017721-0135	4	9.6036	4	39.3474	0.00269095	-0.0010557
solcap_snp_sl_17771	4	9.60811	4	39.3474	-0.00755204	-0.00160863
solcap_snp_sl_58707	4	11.5932	4	39.3474	0.00246852	-0.00120759
solcap_snp_sl_18763	4	13.1423	4	39.6186	-0.00467186	7.91e-05
solcap_snp_sl_51437	4	13.1454	4	39.6186	0.00130147	0.00144871
CL016754-0314_solcap_snp_sl_51429	4	14.103	4	39.6186	0.00143988	0.00125766
solcap_snp_sl_51425	4	16.1298	4	39.6186	0.001689	0.00132461
solcap_snp_sl_5211	4	16.1314	4	39.6186	-0.0150324	0.0290958
solcap_snp_sl_18756	4	17.3999	4	39.6186	-0.00418424	0.000290821
solcap_snp_sl_18755	4	18.1639	4	39.6186	-0.00400207	0.00022077
solcap_snp_sl_51419	4	18.1778	4	39.6186	0.00137491	0.00135975
solcap_snp_sl_51411	4	18.2811	4	39.6186	-0.0042734	0.000194927
solcap_snp_sl_51410	4	18.2811	4	39.6186	0.00174399	0.00139121
solcap_snp_sl_51380	4	21.1707	4	39.6186	0.00171687	0.00141735
solcap_snp_sl_51374	4	21.4105	4	39.6186	0.00137491	0.00135975
solcap_snp_sl_51362	4	22.1904	4	39.6186	0.00137491	0.00135975
solcap_snp_sl_51345	4	23.1853	4	39.6186	0.00146821	0.0013628
solcap_snp_sl_51338	4	23.4359	4	39.6186	0.00132916	0.00146624
solcap_snp_sl_51334	4	23.8575	4	39.6186	0.00137164	0.00143872
solcap_snp_sl_51332	4	25.2637	4	39.6186	0.0014221	0.00147504
solcap_snp_sl_51328	4	25.9197	4	39.6186	0.00137491	0.00135975
SGN-U568735_snp900_solcap_snp_sl_51326	4	26.6041	4	39.6186	0.00111285	0.00142316
solcap_snp_sl_51325	4	27.0451	4	39.6186	0.00111285	0.00142316
solcap_snp_sl_18739	4	28.613	4	39.6186	-0.00359637	0.000759877
solcap_snp_sl_51321	4	28.6132	4	39.6186	0.00137491	0.00135975
solcap_snp_sl_56956	4	29.7037	4	39.6186	0.00146821	0.0013628
CL015243-0410	4	30.6852	4	39.6186	0.00146821	0.0013628
solcap_snp_sl_56974	4	30.8136	4	39.6186	0.0014221	0.00147504
solcap_snp_sl_56978	4	30.9991	4	39.3474	0.00175846	0.00139044
solcap_snp_sl_56983	4	31.0924	4	39.3474	0.00309737	-0.00122554
solcap_snp_sl_56984	4	31.1039	4	39.3474	0.00281069	-0.00125286
solcap_snp_sl_56988	4	31.1618	4	39.3474	0.00287596	-0.00124197
solcap_snp_sl_55261	4	32.6844	4	39.6186	0.00106434	0.0015367
SL10228_484	4	32.8659	4	39.6186	0.00174399	0.00139121
solcap_snp_sl_55257	4	33.2206	4	39.6186	0.00132916	0.00146624
SL10322_127	4	33.4064	4	39.6186	-0.0151031	0.0292802
CL009071-0142	4	33.4065	4	39.6186	0.00146821	0.0013628
SL20028_94	4	35.094	4	39.6186	0.00175846	0.00139044
CL009241-0724	4	35.0955	4	39.6186	0.00111285	0.00142316
solcap_snp_sl_53081	4	35.1095	4	39.6186	0.00111285	0.00142316
solcap_snp_sl_53079	4	36.1439	4	39.6186	0.00195471	0.00144084
solcap_snp_sl_45527	4	38.3545	4	39.6186	0.0014221	0.00147504
SL10347_1497	4	38.8513	4	39.6186	0.00169291	0.00150351
solcap_snp_sl_45521	4	38.8527	4	39.6186	0.00122112	0.00143271
SGN-U563165_snp1866_solcap_snp_sl_45513	4	40.6762	4	39.6186	0.000877381	0.00128536
solcap_snp_sl_45508	4	40.7663	4	39.6186	0.00132916	0.00146624
solcap_snp_sl_17649	4	40.7683	4	39.6186	-0.00508904	-4.54e-05
solcap_snp_sl_45495	4	42.202	4	39.6186	0.000785669	0.00162427
solcap_snp_sl_45491	4	42.5168	4	39.6186	0.000821316	0.00169282
solcap_snp_sl_45487	4	42.7906	4	39.6186	0.000785669	0.00162427
solcap_snp_sl_45480	4	44.0827	4	39.6186	0.000785669	0.00162427
solcap_snp_sl_45473	4	44.8068	4	39.6186	0.000785669	0.00162427
solcap_snp_sl_45469	4	45.6741	4	39.6186	0.000747257	0.00182803
SL10485_525	4	46.5702	4	39.6186	0.000747257	0.00182803
solcap_snp_sl_17641	4	46.7295	4	39.6186	-0.00337699	0.00134044
solcap_snp_sl_45454	4	46.7307	4	39.6186	0.000861966	0.00166648
SGN-U585128_snp513_solcap_snp_sl_45448	4	47.2076	4	39.6186	-0.000178817	0.00115113
solcap_snp_sl_45442	4	47.3933	4	39.6186	0.000551851	0.00139153
CL015174-0292_solcap_snp_sl_45432	4	48.1313	4	39.6186	0.000924559	0.00114499
solcap_snp_sl_45430	4	48.1317	4	39.6186	0.000549144	0.00147042
solcap_snp_sl_45428	4	48.1329	4	39.6186	0.000740685	0.00136667
solcap_snp_sl_45427	4	48.1347	4	39.6186	-0.000178817	0.00115113
solcap_snp_sl_45424	4	48.2713	4	39.6186	0.000105065	0.0011719
solcap_snp_sl_45410	4	49.2008	4	39.6186	-0.000178817	0.00115113
solcap_snp_sl_45391	4	49.7161	4	39.6186	9.68e-05	0.000468357
solcap_snp_sl_45385	4	49.8715	4	39.6186	0.00058424	0.00239849
solcap_snp_sl_45378	4	49.9939	4	39.8899	0.00222805	0.00440475
solcap_snp_sl_45366	4	50.1292	4	39.8899	-0.000299241	0.000168723
solcap_snp_sl_57877	4	50.5836	4	40.7128	2.09e-05	0.00025815
CL017504-0128_solcap_snp_sl_57871	4	50.8705	4	40.987	0.00040938	0.000552841
solcap_snp_sl_42940	4	50.9372	4	40.987	2.09e-05	0.00025815
solcap_snp_sl_42936	4	51.0287	4	40.987	2.09e-05	0.00025815
SGN-U579429_snp2824_solcap_snp_sl_42933	4	51.0666	4	41.2582	2.09e-05	0.00025815
solcap_snp_sl_42930	4	51.088	4	41.2582	2.09e-05	0.00025815
solcap_snp_sl_42926	4	51.439	4	41.2582	-0.0002916	0.000173666
solcap_snp_sl_42919	4	51.4441	4	41.2582	-0.0002916	0.000173666
solcap_snp_sl_42906	4	51.7068	4	42.3567	9.68e-05	0.000468357
solcap_snp_sl_42872	4	52.1996	4	42.628	-0.000192828	-4.51e-05
solcap_snp_sl_42870	4	52.2128	4	42.628	-0.000192828	-4.51e-05
SGN-U327596_C2_At1g05055_snp79_solcap_snp_sl_42867	4	52.2209	4	42.628	-0.000192828	-4.51e-05
CL016982-0105	4	52.251	4	42.628	0	0
solcap_snp_sl_42850	4	52.4156	4	42.628	-0.0009553	-0.000520958
solcap_snp_sl_42827	4	52.5619	4	42.8992	0	0
CL015899-0460_solcap_snp_sl_42811	4	52.7534	4	43.9977	0	0
solcap_snp_sl_42809	4	52.754	4	43.9977	0	0
CL015342-0114	4	52.8032	4	43.9977	0	0
CL016247-0419_solcap_snp_sl_42805	4	52.818	4	44.5488	0	0
solcap_snp_sl_42792	4	52.9813	4	44.8201	-0.000192828	-4.51e-05
solcap_snp_sl_14103	4	53.2202	4	45.3712	0.00949851	0.00635961
solcap_snp_sl_14104	4	53.2203	4	45.3712	0.00936616	0.0064285
solcap_snp_sl_53139	4	53.3083	4	45.9224	0.00907237	0.0060356
solcap_snp_sl_24133	4	53.6473	4	47.0164	0.0426331	-0.0164194
solcap_snp_sl_24135	4	53.6773	4	47.0164	0.0425447	-0.0165426
SGN-U566573_snp105987	4	53.6835	4	47.0164	0.0428625	-0.0160276
solcap_snp_sl_24140	4	53.6844	4	47.0164	0.0430836	-0.0161149
solcap_snp_sl_53153	4	53.7095	4	47.0164	0.0428435	-0.01577
solcap_snp_sl_24145	4	53.71	4	47.0164	0.0428906	-0.0135224
solcap_snp_sl_24150	4	53.7562	4	47.2877	0.042637	-0.0136181
solcap_snp_sl_24151	4	53.7621	4	47.2877	0.0426376	-0.0131984
solcap_snp_sl_24152	4	53.7789	4	47.2877	0.0426376	-0.0131984
solcap_snp_sl_24613	4	54.0603	4	47.2877	0.0420349	-0.0131333
solcap_snp_sl_58945	4	54.0739	4	47.2877	0.0423676	-0.0134583
solcap_snp_sl_58944	4	54.0743	4	47.2877	0.0421918	-0.0133361
solcap_snp_sl_24610	4	54.1483	4	47.8449	0.0425374	-0.0139179
solcap_snp_sl_24609	4	54.1591	4	47.8449	0.0427221	-0.0134294
solcap_snp_sl_24608	4	54.1593	4	47.8449	0.0427322	-0.0134307
solcap_snp_sl_24606	4	54.194	4	48.1161	0.0406528	-0.0144705
solcap_snp_sl_24604	4	54.1962	4	48.1161	0.040378	-0.0146639
solcap_snp_sl_24600	4	54.1977	4	48.1161	0.0403464	-0.0146715
solcap_snp_sl_24599	4	54.2167	4	48.1161	-0.0399944	0.0147573
solcap_snp_sl_24598	4	54.2167	4	48.1161	-0.0398569	0.0146059
solcap_snp_sl_24596	4	54.2283	4	48.1161	0.040362	-0.0147075
solcap_snp_sl_24594	4	54.2417	4	48.1161	-0.0399355	0.0149359
solcap_snp_sl_58935	4	54.2418	4	48.1161	-0.0396436	0.0147569
solcap_snp_sl_58934	4	54.2478	4	48.1161	0.0419428	-0.0124162
solcap_snp_sl_24593	4	54.2554	4	48.1161	0.0426942	-0.0128258
solcap_snp_sl_58932	4	54.2571	4	48.1161	0.0427497	-0.0132074
solcap_snp_sl_24592	4	54.2572	4	48.1161	0.042586	-0.0127622
solcap_snp_sl_24591	4	54.2573	4	48.1161	0.0423644	-0.0124738
solcap_snp_sl_24590	4	54.2574	4	48.1161	0.0424315	-0.0126228
solcap_snp_sl_24589	4	54.2584	4	48.1161	0.0423644	-0.0124738
solcap_snp_sl_24588	4	54.2585	4	48.1161	0.0426167	-0.0126965
solcap_snp_sl_24585	4	54.2588	4	48.1161	0.0421649	-0.0122597
solcap_snp_sl_24584	4	54.259	4	48.1161	0.0421649	-0.0122597
solcap_snp_sl_24583	4	54.2591	4	48.1161	0.0422874	-0.012847
solcap_snp_sl_58929	4	54.2596	4	48.1161	0.0423644	-0.0124738
solcap_snp_sl_58928	4	54.2596	4	48.1161	0.0423644	-0.0124738
solcap_snp_sl_24582	4	54.2598	4	48.1161	0.0422796	-0.0125704
solcap_snp_sl_24581	4	54.2605	4	48.1161	0.0423721	-0.0127509
solcap_snp_sl_58927	4	54.2607	4	48.1161	0.0423644	-0.0124738
solcap_snp_sl_24580	4	54.2608	4	48.1161	0.0422874	-0.012847
solcap_snp_sl_24579	4	54.261	4	48.1161	0.0423644	-0.0124738
solcap_snp_sl_24578	4	54.2612	4	48.1161	0.0422796	-0.0125704
solcap_snp_sl_24577	4	54.275	4	48.1161	0.0429581	-0.0133905
solcap_snp_sl_24576	4	54.275	4	48.1161	0.0417056	-0.0168712
solcap_snp_sl_24575	4	54.341	4	48.1161	-0.0417382	0.0127776
solcap_snp_sl_58924	4	54.3414	4	48.1161	0.0418945	-0.012475
solcap_snp_sl_24572	4	54.3527	4	48.6703	0.0424452	-0.013256
solcap_snp_sl_24570	4	54.3628	4	48.6703	0.0418945	-0.012475
solcap_snp_sl_24568	4	54.3854	4	48.6703	0.0427082	-0.0121802
solcap_snp_sl_24565	4	54.3889	4	48.6703	0.0428872	-0.0122505
solcap_snp_sl_24564	4	54.3892	4	48.6703	0.0430289	-0.0125261
solcap_snp_sl_24562	4	54.3895	4	48.6703	0.0430316	-0.0126876
solcap_snp_sl_24561	4	54.3897	4	48.6703	0.0423503	-0.0120687
solcap_snp_sl_24560	4	54.39	4	48.6703	0.0427336	-0.012239
solcap_snp_sl_24559	4	54.3901	4	48.6703	0.0427956	-0.0121763
solcap_snp_sl_58920	4	54.4108	4	48.6703	-0.0401343	0.013418
Le011123_364	4	54.4113	4	48.6703	-0.0400551	0.0133167
solcap_snp_sl_58918	4	54.4329	4	48.6703	0.0432153	-0.0126276
solcap_snp_sl_24558	4	54.4433	4	48.6703	-0.0401639	0.0135123
solcap_snp_sl_58917	4	54.4434	4	48.6703	-0.0401693	0.0136498
solcap_snp_sl_24555	4	54.4494	4	48.6703	0.0432853	-0.0133589
solcap_snp_sl_24665	4	54.4688	4	48.6703	0.0426943	-0.0117722
solcap_snp_sl_24664	4	54.469	4	48.6703	0.0430505	-0.0118794
solcap_snp_sl_24660	4	54.47	4	48.6703	0.0430409	-0.0124146
solcap_snp_sl_24649	4	54.5423	4	48.9415	0.0427275	-0.0124025
solcap_snp_sl_24648	4	54.5812	4	48.9415	0.0446653	-0.0113328
solcap_snp_sl_8223	4	54.5919	4	48.9415	-0.0259448	-0.00838292
solcap_snp_sl_24642	4	54.6064	4	48.9415	0.0444786	-0.0106291
solcap_snp_sl_24641	4	54.6066	4	48.9415	0.0448128	-0.0111874
solcap_snp_sl_24640	4	54.6342	4	48.9415	0.0448107	-0.0110378
solcap_snp_sl_24638	4	54.6372	4	48.9415	-0.0423297	0.0122407
solcap_snp_sl_23453	4	54.7511	4	48.9415	0.044711	-0.0106696
solcap_snp_sl_23457	4	54.7534	4	48.9415	-0.044263	0.0105436
solcap_snp_sl_23459	4	54.7541	4	48.9415	0.0444328	-0.010298
solcap_snp_sl_23460	4	54.7543	4	48.9415	0.0446714	-0.010584
solcap_snp_sl_45595	4	54.7544	4	48.9415	-0.044247	0.0106158
solcap_snp_sl_23461	4	54.7877	4	48.9415	0.0446775	-0.010592
solcap_snp_sl_45602	4	54.7979	4	48.9415	0.0446714	-0.010584
solcap_snp_sl_23462	4	54.8041	4	48.9415	0.0448544	-0.0112789
solcap_snp_sl_23463	4	54.8041	4	48.9415	0.0448043	-0.0108574
solcap_snp_sl_23464	4	54.805	4	48.9415	0.0446775	-0.010592
solcap_snp_sl_23466	4	54.8051	4	48.9415	0.0447772	-0.0109615
solcap_snp_sl_23467	4	54.8056	4	48.9415	-0.0444649	0.0109657
solcap_snp_sl_23469	4	54.8452	4	48.9415	0.0446714	-0.010584
solcap_snp_sl_23470	4	54.8452	4	48.9415	0.0446714	-0.010584
solcap_snp_sl_23471	4	54.8456	4	48.9415	0.0446714	-0.010584
solcap_snp_sl_3065	4	54.8459	4	48.9415	-0.0165175	-0.00667825
solcap_snp_sl_23472	4	54.846	4	48.9415	0.0446714	-0.010584
solcap_snp_sl_3066	4	54.865	4	48.9415	-0.0239295	-0.00685499
solcap_snp_sl_23476	4	54.8663	4	49.2157	0.0444691	-0.0103818
solcap_snp_sl_3067	4	54.8904	4	49.2157	-0.0399182	-0.014528
solcap_snp_sl_3068	4	54.8929	4	49.487	-0.0397158	-0.0147302
solcap_snp_sl_23480	4	54.9401	4	49.7582	-0.039523	-0.0146852
solcap_snp_sl_3070	4	54.9404	4	49.7582	-0.0397253	-0.014483
solcap_snp_sl_3071	4	54.9405	4	49.7582	-0.0397253	-0.014483
solcap_snp_sl_3073	4	54.9409	4	49.7582	-0.0397253	-0.014483
solcap_snp_sl_3074	4	54.9416	4	49.7582	-0.039523	-0.0146852
solcap_snp_sl_3075	4	54.9426	4	49.7582	-0.0395135	-0.0146441
solcap_snp_sl_3076	4	54.9428	4	49.7582	-0.0397253	-0.014483
solcap_snp_sl_3078	4	54.9433	4	49.7582	-0.0397253	-0.014483
solcap_snp_sl_3080	4	54.9484	4	49.7582	-0.039523	-0.0146852
solcap_snp_sl_13133	4	55.0866	4	50.3094	-0.0396728	-0.0140567
solcap_snp_sl_3103	4	55.1013	4	50.3094	-0.0396834	-0.0141047
solcap_snp_sl_3104	4	55.1014	4	50.3094	0.0396834	0.0141047
solcap_snp_sl_45616	4	55.1195	4	50.3094	0.0396834	0.0141047
solcap_snp_sl_3106	4	55.1211	4	50.3094	-0.0396834	-0.0141047
solcap_snp_sl_3107	4	55.1215	4	50.3094	0.0396834	0.0141047
solcap_snp_sl_13134	4	55.123	4	50.3094	-0.039481	-0.0143069
solcap_snp_sl_3108	4	55.1599	4	50.8605	-0.0396728	-0.0140567
solcap_snp_sl_28824	4	55.163	4	50.8605	-0.012331	-0.00363989
solcap_snp_sl_3110	4	55.1667	4	50.8605	-0.0394906	-0.0140597
solcap_snp_sl_3111	4	55.205	4	50.8605	0.0396834	0.0141047
solcap_snp_sl_2191	4	55.3741	4	50.8605	-0.0392882	-0.0142619
solcap_snp_sl_2189	4	55.3759	4	50.8605	-0.0392882	-0.0142619
solcap_snp_sl_23303	4	55.4635	4	50.8605	-0.039481	-0.0143069
solcap_snp_sl_2183	4	55.476	4	50.8605	-0.0394906	-0.0140597
solcap_snp_sl_2182	4	55.4761	4	50.8605	-0.0394906	-0.0140597
solcap_snp_sl_2180	4	55.4766	4	50.8605	-0.0394906	-0.0140597
solcap_snp_sl_2179	4	55.477	4	50.8605	-0.0394906	-0.0140597
solcap_snp_sl_2178	4	55.5053	4	50.8605	-0.0375313	-0.0117911
solcap_snp_sl_2177	4	55.5054	4	50.8605	-0.0377165	-0.0115634
solcap_snp_sl_2176	4	55.5097	4	50.8605	-0.037744	-0.0115374
solcap_snp_sl_2175	4	55.5102	4	50.8605	-0.0375539	-0.0117973
solcap_snp_sl_2174	4	55.5104	4	50.8605	-0.0375538	-0.0117918
solcap_snp_sl_2172	4	55.5149	4	50.8605	-0.0377165	-0.0115634
solcap_snp_sl_43589	4	55.6664	4	51.6834	-0.000644578	9.1e-07
CL015209-0303	4	55.8116	4	52.5065	-0.000249392	-0.000156231
solcap_snp_sl_43581	4	55.8393	4	52.5065	-0.000450212	-0.000205544
solcap_snp_sl_12913	4	56.5739	4	55.0212	-0.0253157	-0.000146887
solcap_snp_sl_43455	4	56.6975	4	55.8442	-0.000192828	-4.51e-05
solcap_snp_sl_43439	4	56.7931	4	56.3955	-0.000199027	-4.9e-05
solcap_snp_sl_43402	4	56.9159	4	56.3955	-0.003875	-0.00168422
solcap_snp_sl_43331	4	57.3267	4	60.0203	-0.0297538	0.00303147
CL017373-0593	4	57.3677	4	60.5748	-0.000208476	-0.000213876
solcap_snp_sl_12906	4	57.3808	4	60.5748	-0.0333201	0.00332192
solcap_snp_sl_12905	4	57.3865	4	60.5748	-0.0333201	0.00332192
solcap_snp_sl_12902	4	57.4411	4	60.5748	-0.0295158	0.00505368
solcap_snp_sl_43302	4	57.4415	4	60.5748	-0.000208476	-0.000213876
CL016202-0393	4	57.5028	4	60.5748	-0.000208476	-0.000213876
solcap_snp_sl_11564	4	57.5578	4	60.8461	-0.035614	-0.00662465
solcap_snp_sl_11563	4	57.5578	4	60.8461	-0.035614	-0.00662465
solcap_snp_sl_11562	4	57.5932	4	60.8461	0.0359177	0.00784704
3300_2_293_b_3300_2_283	4	57.6108	4	60.8461	0.0371481	0.00343729
solcap_snp_sl_11545	4	57.6612	4	60.8461	0.03671	0.000390306
solcap_snp_sl_11543	4	57.6933	4	60.8461	-0.0345838	0.000861812
solcap_snp_sl_25693	4	57.7099	4	60.8461	-0.03671	-0.000390306
solcap_snp_sl_69260	4	57.7102	4	60.8461	0.0367153	-6.03e-05
solcap_snp_sl_11536	4	57.7402	4	60.8461	0.03671	0.000390306
solcap_snp_sl_11535	4	57.7402	4	60.8461	0.03671	0.000390306
solcap_snp_sl_11534	4	57.7405	4	60.8461	0.03671	0.000390306
solcap_snp_sl_11533	4	57.7414	4	60.8461	0.03671	0.000390306
solcap_snp_sl_11532	4	57.7728	4	61.1173	-0.0368625	-0.000457861
solcap_snp_sl_11530	4	57.7774	4	61.1173	-0.0368757	-0.000139768
solcap_snp_sl_69255	4	57.8146	4	61.1173	0.0368313	0.000316133
solcap_snp_sl_25690	4	57.817	4	61.1173	0.0368313	0.000316133
solcap_snp_sl_11525	4	57.8261	4	61.1173	-0.0368313	-0.000316133
solcap_snp_sl_11522	4	57.8636	4	61.6689	-0.0368313	-0.000316133
solcap_snp_sl_11520	4	57.8645	4	61.6689	0.0368313	0.000316133
SGN-U318488_C2_At1g78230_snp247	4	57.865	4	61.6689	0.0368625	0.000457861
solcap_snp_sl_11518	4	57.8703	4	61.6689	0.0368313	0.000316133
solcap_snp_sl_11517	4	57.8767	4	61.6689	-0.0368313	-0.000316133
solcap_snp_sl_11515	4	57.8962	4	62.4924	-0.0347827	0.00303275
solcap_snp_sl_11514	4	57.9106	4	62.4924	-0.0379206	-0.00232301
solcap_snp_sl_15930	4	57.9387	4	62.4924	0.0374634	-3.81e-05
solcap_snp_sl_15929	4	57.9395	4	62.4924	-0.0303871	0.00276835
solcap_snp_sl_36809	4	57.9397	4	62.4924	-0.0314698	0.00230663
solcap_snp_sl_15928	4	58.0007	4	62.4924	0.000898512	0.00176261
solcap_snp_sl_36806	4	58.0279	4	63.0441	-0.0377291	-0.00117806
solcap_snp_sl_11512	4	58.0282	4	63.0441	-0.0378012	-0.00171095
solcap_snp_sl_15923	4	58.0474	4	63.0441	-0.0367699	-0.00170022
solcap_snp_sl_11509	4	58.0477	4	63.0441	0.0360976	0.000122326
CL017501-0235	4	58.0842	4	63.3153	0.000496791	0.00150177
solcap_snp_sl_36796	4	58.2939	4	63.5865	-0.000838261	0.00103079
solcap_snp_sl_11456	4	58.3182	4	63.8578	9.36e-05	0.000961344
solcap_snp_sl_22228	4	58.3626	4	64.4125	-0.000362079	0.00109585
solcap_snp_sl_22225	4	58.3654	4	64.4125	-0.000652118	0.00117631
solcap_snp_sl_17921	4	58.694	4	66.0675	-0.00119611	0.00157992
solcap_snp_sl_17922	4	58.6941	4	66.0675	-0.000881217	0.00135563
solcap_snp_sl_29234	4	58.8314	4	68.2816	-0.00213061	-0.00154058
CL017841-0157	4	58.8893	4	68.2816	-0.00199479	-0.00148566
solcap_snp_sl_17936	4	58.9635	4	68.5529	-0.00162055	-0.000988816
solcap_snp_sl_3612	4	59.2149	4	69.1045	-0.00198989	-0.00142626
solcap_snp_sl_29243	4	59.2247	4	69.1045	-0.00229612	-0.00147567
solcap_snp_sl_17956	4	59.393	4	70.2041	-0.0234613	0.000607882
solcap_snp_sl_3687	4	59.4676	4	70.4753	-0.000753924	-0.000647965
solcap_snp_sl_47004	4	59.6748	4	71.5746	-0.000637519	2.95e-05
SL10375_863	4	59.6808	4	71.8459	-0.000637519	2.95e-05
CL009086-0314	4	59.6812	4	71.8459	-0.000637519	2.95e-05
solcap_snp_sl_47019	4	59.7676	4	72.6691	-0.000419743	-0.000394612
solcap_snp_sl_3729	4	59.9671	4	72.9403	-0.0193432	-0.00312871
solcap_snp_sl_47050	4	60.0718	4	73.4919	-0.00233621	-0.00126662
solcap_snp_sl_47079	4	60.2574	4	74.3153	-0.00106145	-0.000366965
solcap_snp_sl_47122	4	60.3969	4	75.4149	-0.00069563	-0.000533591
solcap_snp_sl_3746	4	60.534	4	76.2384	-0.0204617	-0.00309422
solcap_snp_sl_3748	4	60.5419	4	76.2384	-0.0187388	-0.00233967
SGN-U594049_snp94598	4	60.5519	4	76.2384	-0.000842995	-0.00178669
CL015283-0166_solcap_snp_sl_47165	4	60.5528	4	76.2384	-0.00114443	-0.00150647
solcap_snp_sl_47176	4	60.5667	4	76.2384	0.00716154	-0.000319975
solcap_snp_sl_47229	4	60.8201	4	77.0618	0.0100448	-0.00101621
CL017321-0298_solcap_snp_sl_47277	4	61.0909	4	78.7168	-0.00178157	-0.00450199
solcap_snp_sl_47298	4	61.1788	4	78.7168	0.00968809	-0.00171987
CL016705-0146	4	61.1905	4	78.7168	0.00921741	-0.00179714
solcap_snp_sl_47385	4	61.5127	4	80.3717	0.0104064	-0.00140602
solcap_snp_sl_47397	4	61.5366	4	80.643	0.00979876	-0.000693967
CL016896-0356_solcap_snp_sl_47413	4	61.577	4	80.9142	0.0106737	-0.00167912
CL015472-0201	4	61.6884	4	81.7378	0.00941289	0.00086277
solcap_snp_sl_47457	4	61.8534	4	83.1149	0.0110458	0.000315366
solcap_snp_sl_47487	4	61.9542	4	83.6666	0.0107365	-0.000139596
solcap_snp_sl_47540	4	62.1295	4	84.2183	0.0111765	-0.0013445
CL016103-0188	4	62.194	4	84.4895	0.0127466	-0.00252222
solcap_snp_sl_47590	4	62.3108	4	85.8665	0.00995072	0.00226005
solcap_snp_sl_47615	4	62.4224	4	88.0809	0.00670414	0.00219201
CL009139-0412	4	62.4766	4	88.6326	0.0128639	0.00138319
solcap_snp_sl_47629	4	62.5189	4	88.6326	0.012731	0.00158352
solcap_snp_sl_47656	4	62.641	4	89.1843	0.00935899	0.00307389
solcap_snp_sl_3827	4	62.6931	4	89.1843	0.0101805	0.0066674
solcap_snp_sl_3828	4	62.6937	4	89.1843	0.0107193	0.00368277
solcap_snp_sl_47661	4	62.695	4	89.1843	0.0115705	0.00379554
solcap_snp_sl_3829	4	62.6955	4	89.1843	0.0100358	0.00702322
solcap_snp_sl_3830	4	62.6956	4	89.1843	0.0103482	0.00678366
solcap_snp_sl_47662	4	62.6956	4	89.1843	0.0100977	0.0068807
solcap_snp_sl_3832	4	62.7115	4	89.1843	0.0101434	0.00692938
solcap_snp_sl_3838	4	62.739	4	89.1843	0.0102554	0.00652881
solcap_snp_sl_3839	4	62.7425	4	89.1843	0.0100358	0.00702322
solcap_snp_sl_3840	4	62.7668	4	89.1843	0.0102461	0.00673283
solcap_snp_sl_3841	4	62.772	4	89.1843	0.0100358	0.00702322
solcap_snp_sl_3842	4	62.7721	4	89.1843	0.0103482	0.00678366
solcap_snp_sl_3843	4	62.7783	4	89.1843	0.0102397	0.00680657
solcap_snp_sl_3846	4	62.8056	4	89.457	0.0100421	0.00695059
solcap_snp_sl_3847	4	62.8061	4	89.457	0.0100421	0.00695059
solcap_snp_sl_3848	4	62.8061	4	89.457	0.0101286	0.00704466
solcap_snp_sl_3849	4	62.807	4	89.457	0.0101378	0.00700143
solcap_snp_sl_3850	4	62.8073	4	89.457	0.0103185	0.00680622
solcap_snp_sl_3852	4	62.8079	4	89.457	0.0102409	0.00695099
solcap_snp_sl_3854	4	62.8099	4	89.457	0.0101434	0.00692938
solcap_snp_sl_3855	4	62.814	4	89.457	0.0103021	0.00661962
solcap_snp_sl_3857	4	62.8143	4	89.457	0.0107052	0.00598265
solcap_snp_sl_3859	4	62.8171	4	89.457	0.0103538	0.00671042
solcap_snp_sl_3860	4	62.8172	4	89.457	0.0100421	0.00695059
solcap_snp_sl_3861	4	62.8185	4	89.457	0.0100421	0.00695059
solcap_snp_sl_3862	4	62.8201	4	89.457	0.0103538	0.00671042
solcap_snp_sl_3865	4	62.8233	4	89.457	0.0101974	0.00743189
solcap_snp_sl_47694	4	62.8541	4	89.7282	0.0101339	0.00715525
solcap_snp_sl_47695	4	62.855	4	89.7282	0.00110575	0.0074652
solcap_snp_sl_3867	4	62.9044	4	89.9994	0.0101379	0.00824413
solcap_snp_sl_3868	4	62.9137	4	89.9994	0.0102308	0.00822448
solcap_snp_sl_47701	4	62.9298	4	89.9994	0.00939065	0.00786239
solcap_snp_sl_47708	4	62.9451	4	89.9994	0.00906924	-0.00273693
solcap_snp_sl_3871	4	62.9452	4	89.9994	0.0093751	0.00752751
solcap_snp_sl_3872	4	62.9453	4	89.9994	0.00956942	0.00716694
solcap_snp_sl_3878	4	62.9514	4	89.9994	0.00959764	0.00768331
solcap_snp_sl_3880	4	62.9542	4	89.9994	0.00960455	0.00762113
solcap_snp_sl_3885	4	62.9732	4	89.9994	0.00932046	0.00785577
solcap_snp_sl_3886	4	62.9757	4	89.9994	0.00899646	0.00313054
solcap_snp_sl_3888	4	62.9863	4	89.9994	0.00932046	0.00785577
solcap_snp_sl_3890	4	62.9888	4	89.9994	0.00952449	0.00763831
solcap_snp_sl_47713	4	62.9896	4	89.9994	0.00863937	-0.00166332
solcap_snp_sl_3894	4	62.9964	4	89.9994	0.00914975	0.00762601
solcap_snp_sl_3895	4	62.9984	4	89.9994	0.00974392	0.00740046
solcap_snp_sl_3896	4	62.9999	4	89.9994	0.00940569	0.00793939
SGN-U574978_snp62653	4	63.0033	4	89.9994	0.00960964	0.00772275
solcap_snp_sl_3897	4	63.0054	4	89.9994	0.00941304	0.00787879
solcap_snp_sl_3900	4	63.0268	4	89.9994	0.00949846	0.00796084
solcap_snp_sl_3902	4	63.0324	4	89.9994	0.00961105	0.00753409
solcap_snp_sl_3913	4	63.0652	4	89.9994	0.0102566	0.00816783
solcap_snp_sl_3916	4	63.0659	4	89.9994	0.0102566	0.00816783
solcap_snp_sl_3918	4	63.0705	4	89.9994	0.00994872	0.00836499
solcap_snp_sl_3920	4	63.0898	4	89.9994	0.00995491	0.00830946
SGN-U579811_snp2493	4	63.1108	4	89.9994	0.00994872	0.00836499
solcap_snp_sl_3924	4	63.1115	4	89.9994	0.00902071	0.00783001
solcap_snp_sl_3929	4	63.1126	4	89.9994	0.0104233	0.00884544
CL017765-0127_solcap_snp_sl_47732	4	63.1187	4	89.9994	-0.000533068	-0.000565472
solcap_snp_sl_47735	4	63.1233	4	89.9994	-0.000533068	-0.000565472
solcap_snp_sl_47738	4	63.1246	4	89.9994	-0.000533068	-0.000565472
solcap_snp_sl_3940	4	63.1269	4	90.2737	-1.58e-05	0.010127
solcap_snp_sl_47741	4	63.128	4	90.2737	0.00943315	-0.00273285
solcap_snp_sl_3941	4	63.1282	4	90.2737	0.00996016	0.00824272
solcap_snp_sl_47742	4	63.1282	4	90.2737	0.00890054	-0.00214883
solcap_snp_sl_3952	4	63.2144	4	90.2737	0.0103947	0.00794661
solcap_snp_sl_3955	4	63.2573	4	90.5464	0.0102394	0.00852644
solcap_snp_sl_3957	4	63.2576	4	90.5464	0.0109855	0.00833232
solcap_snp_sl_3958	4	63.2577	4	90.5464	0.0107141	0.00869786
solcap_snp_sl_3959	4	63.2577	4	90.5464	0.0107704	0.00853442
solcap_snp_sl_3961	4	63.2579	4	90.5464	0.0107088	0.00875689
solcap_snp_sl_47749	4	63.2582	4	90.5464	0.00996016	0.00824272
solcap_snp_sl_3962	4	63.2585	4	90.5464	0.0107647	0.00858113
solcap_snp_sl_3963	4	63.2585	4	90.5464	0.0111192	0.00824617
SGN-U565045_snp130	4	63.2595	4	90.5464	0.0111657	0.0079975
solcap_snp_sl_3966	4	63.2595	4	90.5464	0.0107145	0.00871072
solcap_snp_sl_3967	4	63.2615	4	90.5464	0.010691	0.00857099
solcap_snp_sl_3968	4	63.2616	4	90.5464	0.0100354	0.00874308
solcap_snp_sl_3969	4	63.2617	4	90.5464	0.00880465	0.00761611
solcap_snp_sl_3970	4	63.267	4	90.5464	0.01121	0.00764255
solcap_snp_sl_3975	4	63.2751	4	90.5464	0.00994174	0.00826022
solcap_snp_sl_47762	4	63.2964	4	90.5464	0.00700853	0.0198744
solcap_snp_sl_47766	4	63.305	4	90.8176	0.00787929	0.0212466
solcap_snp_sl_3976	4	63.3078	4	90.8176	0.00725065	0.0201471
solcap_snp_sl_4000	4	63.3661	4	91.0889	0.00700649	0.0212602
solcap_snp_sl_4002	4	63.3782	4	91.0889	0.00776103	0.0218319
solcap_snp_sl_4004	4	63.3903	4	91.3601	0.00806348	0.0208765
solcap_snp_sl_4005	4	63.3903	4	91.3601	0.00778422	0.0214347
solcap_snp_sl_47780	4	63.3907	4	91.3601	0.00806733	0.0208393
SL10184_638	4	63.3931	4	91.3601	0.00802431	0.0209457
solcap_snp_sl_47782	4	63.3975	4	91.3601	0.00780175	0.0216774
solcap_snp_sl_47783	4	63.3975	4	91.3601	0.00804236	0.0210573
solcap_snp_sl_4011	4	63.4216	4	91.3601	0.00638469	0.0138168
solcap_snp_sl_4017	4	63.4473	4	91.6328	0.0119376	-0.0130925
solcap_snp_sl_4021	4	63.4487	4	91.6328	-0.00616067	0.0203444
solcap_snp_sl_29322	4	63.4518	4	91.6328	-0.00719459	0.0113887
solcap_snp_sl_4024	4	63.4527	4	91.6328	0.000165347	0.0225886
solcap_snp_sl_4026	4	63.4531	4	91.6328	0.00166733	0.0239897
solcap_snp_sl_4027	4	63.4532	4	91.6328	-0.0016349	0.021313
solcap_snp_sl_4028	4	63.4539	4	91.6328	-0.000306989	0.0231452
solcap_snp_sl_29326	4	63.4783	4	91.6328	-0.0297601	-0.00314747
solcap_snp_sl_23589	4	63.4903	4	91.904	0.0304742	0.00406884
solcap_snp_sl_4032	4	63.4995	4	91.904	0.00669209	0.0118879
solcap_snp_sl_4034	4	63.5004	4	91.904	0.0335122	-0.0076992
solcap_snp_sl_23592	4	63.5021	4	91.904	-0.0306444	-0.00457365
solcap_snp_sl_4036	4	63.5121	4	91.904	-0.0306444	-0.00457365
2189_1_103_b	4	63.5122	4	91.904	-0.0306444	-0.00457365
solcap_snp_sl_4038	4	63.5135	4	91.904	0.00456331	0.0234021
solcap_snp_sl_4041	4	63.5231	4	92.1753	0.00422764	0.0233315
solcap_snp_sl_4042	4	63.5268	4	92.1753	0.00385845	0.0239251
CL015421-0322	4	63.5381	4	92.1753	0.00401467	0.0236808
SGN-U579625_snp474	4	63.5517	4	92.1753	0.0248257	0.0027614
solcap_snp_sl_23596	4	63.5569	4	92.1753	0.0252437	-0.00784258
solcap_snp_sl_4051	4	63.5742	4	92.1753	-0.0364971	-0.000653729
solcap_snp_sl_4055	4	63.5775	4	92.1753	-0.0302748	-0.00275276
solcap_snp_sl_47812	4	63.589	4	92.1753	0.00411327	0.0241259
solcap_snp_sl_4058	4	63.6046	4	92.1753	0.00505153	0.0227858
solcap_snp_sl_4059	4	63.6185	4	92.1753	0.00375588	0.0228574
solcap_snp_sl_4067	4	63.6568	4	92.1753	-0.00124929	0.0211867
solcap_snp_sl_4072	4	63.6625	4	92.1753	0.00451575	0.0229616
solcap_snp_sl_4076	4	63.6659	4	92.1753	0.00430861	0.0233457
CL009271-0329	4	63.6725	4	92.1753	-0.00218256	0.0124461
solcap_snp_sl_18055	4	63.6772	4	92.1753	0.0092651	-0.0325994
solcap_snp_sl_18056	4	63.7138	4	92.1753	0.00803741	-0.0331607
solcap_snp_sl_47842	4	63.7461	4	92.1753	0.00455186	0.0220914
solcap_snp_sl_4096	4	63.7463	4	92.1753	0.00455186	0.0220914
solcap_snp_sl_4099	4	63.757	4	92.1753	0.00492468	0.0224052
solcap_snp_sl_4100	4	63.758	4	92.1753	0.00459218	0.0225993
solcap_snp_sl_47843	4	63.76	4	92.1753	0.0045266	0.0237093
solcap_snp_sl_4101	4	63.7697	4	92.1753	0.00510082	0.0229539
solcap_snp_sl_4103	4	63.7957	4	92.4465	0.00683854	0.0105964
solcap_snp_sl_23601	4	63.8043	4	92.4465	0.0219879	-0.0229256
solcap_snp_sl_4110	4	63.8104	4	92.4465	0.00415693	0.0227
solcap_snp_sl_4112	4	63.8131	4	92.4465	0.00399289	0.0227114
solcap_snp_sl_4113	4	63.8138	4	92.4465	0.00498093	0.0224327
solcap_snp_sl_4114	4	63.8175	4	92.4465	0.00572926	0.0230141
solcap_snp_sl_4116	4	63.8225	4	92.4465	0.00444863	0.0225497
solcap_snp_sl_4118	4	63.8349	4	92.4465	0.00537253	0.0219225
solcap_snp_sl_4120	4	63.8391	4	92.4465	0.00515301	0.0227542
solcap_snp_sl_4124	4	63.8607	4	92.7177	0.00517446	0.0229918
solcap_snp_sl_4125	4	63.8643	4	92.7177	0.0044204	0.0231621
solcap_snp_sl_4126	4	63.8663	4	92.9889	0.00436048	0.0219495
Le002822_199	4	63.8671	4	92.9889	0.00436048	0.0219495
solcap_snp_sl_4133	4	63.8817	4	92.9889	0.00510677	0.022303
solcap_snp_sl_4135	4	63.8843	4	92.9889	0.00419922	0.022501
solcap_snp_sl_4137	4	63.887	4	92.9889	0.00587524	0.0232969
solcap_snp_sl_4139	4	63.892	4	92.9889	-0.0105255	0.0149822
solcap_snp_sl_4140	4	63.8924	4	92.9889	0.00515148	0.0237559
solcap_snp_sl_23604	4	63.8941	4	92.9889	0.0209866	-0.0231408
solcap_snp_sl_4144	4	63.9036	4	92.9889	0.00399289	0.0227114
solcap_snp_sl_4147	4	63.9141	4	92.9889	0.00464941	0.0227394
solcap_snp_sl_4148	4	63.918	4	92.9889	0.00464941	0.0227394
solcap_snp_sl_4152	4	63.9213	4	92.9889	0.00464941	0.0227394
solcap_snp_sl_4164	4	63.9646	4	92.9889	0.00378587	0.0229154
solcap_snp_sl_4173	4	64.0257	4	92.9889	0.00382124	0.0227921
solcap_snp_sl_23608	4	64.0401	4	92.9889	0.0246115	-0.0269613
solcap_snp_sl_69219	5	0.108012	5	0	0.000788992	0.00172469
CL015499-0120	5	0.345515	5	0.2712	0.000788992	0.00172469
solcap_snp_sl_69165	5	0.345868	5	0.2712	0.000323005	0.00146488
solcap_snp_sl_69104	5	0.55818	5	1.6482	0.000823659	0.00191834
solcap_snp_sl_69081	5	0.626924	5	1.9195	0.000426164	0.0105997
CL001269-0638	5	0.684857	5	2.1907	-0.000568768	0.0115729
solcap_snp_sl_15899	5	0.708484	5	2.1907	-0.000568768	0.0115729
solcap_snp_sl_69075	5	0.712311	5	2.1907	0.00022887	0.0133455
solcap_snp_sl_15891	5	0.718616	5	2.7423	-0.000568768	0.0115729
solcap_snp_sl_15887	5	0.721808	5	2.7423	-0.000576545	0.0115798
solcap_snp_sl_15885	5	0.722306	5	2.7423	0.00020519	0.0132146
solcap_snp_sl_15881	5	0.730105	5	2.7423	-0.000624292	0.0138178
solcap_snp_sl_15876	5	0.734949	5	3.0136	0.000201155	0.015478
solcap_snp_sl_15875	5	0.736089	5	3.0136	0.000212004	0.0154848
solcap_snp_sl_69059	5	0.819237	5	4.113	0.000841006	0.00167685
SGN-U577019_snp211_solcap_snp_sl_52680	5	1.11012	5	6.0456	0.000969647	0.0022643
SGN-U565001_snp1586_solcap_snp_sl_52697	5	1.1568	5	6.3168	0.000969647	0.0022643
solcap_snp_sl_52699	5	1.18484	5	6.588	0.000990161	0.00226908
SGN-U567719_snp239_solcap_snp_sl_52710	5	1.21119	5	6.588	0.000893747	0.00224654
SGN-U583136_snp1228_solcap_snp_sl_52714	5	1.31125	5	7.1395	0.000893747	0.00224654
solcap_snp_sl_52718	5	1.33751	5	7.4107	0.000893747	0.00224654
solcap_snp_sl_52731	5	1.41725	5	7.4107	0.00119607	0.00247252
SGN-U563626_snp135_solcap_snp_sl_52738	5	1.47829	5	8.234	0.000860748	0.0022394
solcap_snp_sl_52748	5	1.54594	5	9.6102	0.00112845	0.0018211
solcap_snp_sl_52783	5	1.65499	5	10.4334	0.0011305	0.00182237
solcap_snp_sl_52785	5	1.6641	5	10.4334	0.000671812	0.0015155
solcap_snp_sl_52811	5	1.79924	5	11.8099	0.00112845	0.0018211
solcap_snp_sl_19102	5	1.86036	5	12.3615	-0.0125769	-0.00903835
solcap_snp_sl_49234	5	2.0694	5	13.461	0.00106756	0.00173866
SGN-U604757_snp25016	5	2.14216	5	14.5604	0.00112845	0.0018211
SGN-U604757_snp24952	5	2.14222	5	14.5604	0.00112845	0.0018211
SGN-U604757_snp24792	5	2.14238	5	14.5604	0.00108676	0.0017429
solcap_snp_sl_49216	5	2.15174	5	14.5604	0.00112845	0.0018211
solcap_snp_sl_49215	5	2.15211	5	14.5604	0.00112845	0.0018211
solcap_snp_sl_49212	5	2.15259	5	14.5604	0.00112845	0.0018211
solcap_snp_sl_49210	5	2.15307	5	14.5604	0	0
SGN-U566039_snp997	5	2.23129	5	15.6598	0.00108676	0.0017429
solcap_snp_sl_49182	5	2.24642	5	15.6598	0	0
solcap_snp_sl_49127	5	2.53226	5	19.8571	0.00124563	0.00200134
solcap_snp_sl_49084	5	2.66232	5	20.6802	0.00194634	0.000987013
SL10036_213	5	2.80444	5	21.7789	0	0
solcap_snp_sl_49009	5	3.01281	5	22.6019	0.00215508	0.00164142
solcap_snp_sl_49002	5	3.03323	5	22.6019	0.00215508	0.00164142
CL017434-0125	5	3.05963	5	22.6019	0.00212339	0.00158572
solcap_snp_sl_48974	5	3.13044	5	23.1532	0.0017203	0.00164058
CL017464-0100	5	3.41616	5	25.3638	-0.00400875	0.0006637
solcap_snp_sl_23832	5	3.43702	5	25.3638	0.0217958	-0.0148077
CL016098-0151	5	3.44333	5	25.3638	0.0220155	-0.0148486
solcap_snp_sl_23831	5	3.44377	5	25.3638	0.0226894	-0.0173327
solcap_snp_sl_23830	5	3.45461	5	25.6365	0.0222988	-0.0162229
solcap_snp_sl_23829	5	3.45471	5	25.6365	0.0224286	-0.0164599
solcap_snp_sl_23827	5	3.45488	5	25.6365	0.0224166	-0.0164382
solcap_snp_sl_23826	5	3.47754	5	25.9078	0.0224286	-0.0164599
solcap_snp_sl_48924	5	3.49141	5	25.9078	0.0220977	-0.0162872
solcap_snp_sl_23823	5	3.49161	5	25.9078	0.02191	-0.0162502
solcap_snp_sl_23820	5	3.49218	5	25.9078	0.0221034	-0.0162816
solcap_snp_sl_23817	5	3.49549	5	25.9078	0.0223107	-0.0166035
solcap_snp_sl_23814	5	3.49577	5	25.9078	0.0219062	-0.0162062
solcap_snp_sl_23813	5	3.49584	5	25.9078	0.0221775	-0.0166765
solcap_snp_sl_48922	5	3.49821	5	25.9078	0.0221034	-0.0162816
solcap_snp_sl_23812	5	3.50232	5	25.9078	0.0219448	-0.0163315
solcap_snp_sl_23810	5	3.5185	5	25.9078	0.0228903	-0.0167634
solcap_snp_sl_23808	5	3.54854	5	26.4591	0.0223499	-0.0162954
solcap_snp_sl_23807	5	3.58014	5	26.4591	0.0222126	-0.0164674
solcap_snp_sl_23806	5	3.58016	5	26.4591	0.021385	-0.0160748
solcap_snp_sl_23805	5	3.58534	5	26.4591	0.0215451	-0.0161653
solcap_snp_sl_23803	5	3.58574	5	26.4591	0.0215402	-0.0161448
solcap_snp_sl_23797	5	3.62161	5	27.0104	0.0219322	-0.0162796
solcap_snp_sl_48918	5	3.62196	5	27.0104	0.0219322	-0.0162796
solcap_snp_sl_48917	5	3.62245	5	27.0104	0.021969	-0.0164406
solcap_snp_sl_23796	5	3.63739	5	27.0104	0.0209494	-0.016716
solcap_snp_sl_23795	5	3.63743	5	27.0104	0.0217053	-0.016238
solcap_snp_sl_23794	5	3.63813	5	27.0104	0.0219711	-0.0163051
solcap_snp_sl_23793	5	3.6628	5	27.0104	0.0219355	-0.0162834
solcap_snp_sl_23790	5	3.66872	5	27.0104	0.0217351	-0.0162954
solcap_snp_sl_23785	5	3.67192	5	27.0104	0.0230897	-0.017183
solcap_snp_sl_23783	5	3.72022	5	27.8335	0.0352463	-0.0248598
solcap_snp_sl_23782	5	3.73717	5	27.8335	0.0349912	-0.0248209
solcap_snp_sl_23781	5	3.73727	5	27.8335	0.035236	-0.0248635
solcap_snp_sl_23780	5	3.7373	5	27.8335	0.0349912	-0.0248209
solcap_snp_sl_23778	5	3.74867	5	27.8335	0.0349808	-0.0247118
solcap_snp_sl_23777	5	3.74873	5	27.8335	0.0351746	-0.0249075
solcap_snp_sl_23776	5	3.74898	5	27.8335	0.0349926	-0.0247077
solcap_snp_sl_23775	5	3.74911	5	27.8335	0.0349471	-0.0247306
solcap_snp_sl_48914	5	3.75473	5	27.8335	0.0350023	-0.0248167
solcap_snp_sl_23774	5	3.75561	5	27.8335	0.0347435	-0.0246663
solcap_snp_sl_23772	5	3.75638	5	27.8335	0.0349967	-0.0248188
solcap_snp_sl_48912	5	3.75723	5	27.8335	0.0347435	-0.0246663
solcap_snp_sl_48911	5	3.75772	5	27.8335	0.0347435	-0.0246663
solcap_snp_sl_23769	5	3.75803	5	27.8335	0.0351746	-0.0249075
solcap_snp_sl_23768	5	3.75861	5	27.8335	0.0350495	-0.0248258
solcap_snp_sl_48909	5	3.76274	5	27.8335	0.0351872	-0.0247753
solcap_snp_sl_23766	5	3.76388	5	27.8335	0.0350255	-0.0250841
solcap_snp_sl_23765	5	3.76417	5	27.8335	0.0349471	-0.0247306
solcap_snp_sl_23763	5	3.76435	5	27.8335	0.0347435	-0.0246663
solcap_snp_sl_23757	5	3.8072	5	28.1047	0.0351872	-0.0247753
solcap_snp_sl_23756	5	3.82245	5	28.6561	0.0353498	-0.0256402
solcap_snp_sl_23755	5	3.82246	5	28.6561	0.0349843	-0.0247205
CL017677-0317	5	3.82265	5	28.6561	0.0354509	-0.0258908
solcap_snp_sl_23751	5	3.82346	5	28.6561	0.0354408	-0.0258947
solcap_snp_sl_23750	5	3.82383	5	28.6561	0.0352038	-0.0257616
solcap_snp_sl_23749	5	3.82406	5	28.6561	0.0356202	-0.0258291
solcap_snp_sl_13482	5	3.82441	5	28.6561	-0.0288224	0.027768
solcap_snp_sl_23746	5	3.86645	5	28.9274	0.0352173	-0.0247858
solcap_snp_sl_48904	5	3.86967	5	28.9274	0.0352187	-0.0247751
solcap_snp_sl_23743	5	3.87688	5	28.9274	0.0352173	-0.0247858
solcap_snp_sl_23742	5	3.87719	5	28.9274	0.0349774	-0.0247408
solcap_snp_sl_23741	5	3.87726	5	28.9273	0.0327353	-0.0265353
solcap_snp_sl_13481	5	3.89812	5	29.1986	-0.0270577	0.0271497
solcap_snp_sl_48901	5	3.93332	5	29.1986	0.0361867	-0.0254076
solcap_snp_sl_23738	5	3.93452	5	29.1986	0.036297	-0.0263399
solcap_snp_sl_23737	5	3.93453	5	29.1986	0.0366183	-0.026466
solcap_snp_sl_23736	5	3.94768	5	29.1986	-0.027038	0.0273568
solcap_snp_sl_48900	5	3.94842	5	29.1986	0.0365474	-0.026394
solcap_snp_sl_48898	5	3.94936	5	29.1986	0.0361093	-0.0253386
solcap_snp_sl_23735	5	3.95667	5	29.4698	0.0361093	-0.0253386
solcap_snp_sl_23734	5	3.98085	5	29.4698	0.0358581	-0.0252863
solcap_snp_sl_23733	5	3.9873	5	29.4698	0.0358422	-0.0252917
solcap_snp_sl_23731	5	3.98766	5	29.4698	0.0358581	-0.0252863
solcap_snp_sl_23726	5	4.03584	5	29.741	0.0357821	-0.0264834
solcap_snp_sl_29483	5	4.03713	5	29.741	-0.0144927	-0.00472827
solcap_snp_sl_23721	5	4.05896	5	30.8522	0.0156912	-0.0138197
solcap_snp_sl_29482	5	4.06623	5	30.8522	-0.0144204	-0.00418935
solcap_snp_sl_23717	5	4.06641	5	30.8522	0.0156135	-0.0137414
solcap_snp_sl_29481	5	4.06991	5	30.8522	-0.0158858	-0.00471617
solcap_snp_sl_23712	5	4.13142	5	31.4035	0.0137606	-0.0137421
solcap_snp_sl_29479	5	4.13151	5	31.4035	-0.0106034	-8.4e-06
solcap_snp_sl_48888	5	4.14654	5	31.6747	0.0128	-0.0133556
solcap_snp_sl_23711	5	4.149	5	31.6747	0.0120984	-0.0135557
solcap_snp_sl_23709	5	4.15003	5	31.6747	0.0125543	-0.0132031
solcap_snp_sl_23707	5	4.15249	5	31.6747	0.0122343	-0.0125427
solcap_snp_sl_23706	5	4.15283	5	31.6747	0.0122854	-0.0131222
solcap_snp_sl_23705	5	4.15313	5	31.6747	0.0123038	-0.0131576
solcap_snp_sl_23702	5	4.15794	5	31.6747	0.0125543	-0.0132031
solcap_snp_sl_23695	5	4.16493	5	31.6747	0.0125011	-0.0134099
solcap_snp_sl_23690	5	4.17778	5	31.9459	0.0126419	-0.0132153
solcap_snp_sl_23687	5	4.21501	5	32.2172	0.0128007	-0.0135006
SGN-U566706_snp619_solcap_snp_sl_48880	5	4.27803	5	33.6	0.00164397	-0.000723196
solcap_snp_sl_48843	5	4.49818	5	34.4273	0.00122245	-0.000808288
CL015710-0349	5	4.52256	5	34.4273	0.0014751	-0.000806887
solcap_snp_sl_48839	5	4.70645	5	34.9784	-0.000687932	-0.00155929
solcap_snp_sl_29473	5	4.82968	5	35.8012	-0.0153479	-0.0109107
solcap_snp_sl_48814	5	4.89183	5	35.8012	0.000893974	-0.00109991
solcap_snp_sl_50687	5	5.06254	5	36.9	-0.000114599	-0.00122863
solcap_snp_sl_50701	5	5.19209	5	37.9987	-0.00222322	-0.00288187
solcap_snp_sl_50718	5	5.30858	5	38.8217	0.00144249	-0.000691322
solcap_snp_sl_50722	5	5.30974	5	38.8217	0.00144249	-0.000691322
CL015186-0095	5	5.3434	5	39.0929	0.00187298	-0.000763097
solcap_snp_sl_50746	5	5.4953	5	39.3641	0.0012043	-0.000830537
solcap_snp_sl_50775	5	5.69554	5	39.9154	0.000365018	-0.00104332
solcap_snp_sl_50783	5	5.76351	5	40.4667	0.000137519	-0.00095116
solcap_snp_sl_50784	5	5.76361	5	40.4667	0.000597684	-0.000693939
solcap_snp_sl_50804	5	5.82721	5	40.738	0.000597684	-0.000693939
solcap_snp_sl_50819	5	5.88782	5	42.114	0.00123894	-0.00146565
CL017209-0588	5	5.94002	5	42.3852	0.00167356	-0.00153945
solcap_snp_sl_5050	5	5.96388	5	42.3852	0.000302933	0.000780283
CL015295-0242	5	5.97277	5	42.3852	0.00269177	-0.00124009
solcap_snp_sl_50844	5	6.03434	5	42.3852	0.00146693	-0.00157987
solcap_snp_sl_50851	5	6.1273	5	42.3852	0.00228081	-0.00116604
CL017150-0184_solcap_snp_sl_50870	5	6.24529	5	42.6564	0.00530335	0.00341047
solcap_snp_sl_50871	5	6.24687	5	42.6564	0.00568739	0.00261332
solcap_snp_sl_50872	5	6.2475	5	42.6564	0.00543057	0.00342574
CL016061-0368	5	6.24758	5	42.6564	0.00545839	0.00342448
solcap_snp_sl_50894	5	6.3831	5	42.6564	0.00566107	0.00261588
solcap_snp_sl_50895	5	6.384	5	42.6564	0.00170248	0.00703399
solcap_snp_sl_50896	5	6.38439	5	42.6564	0.00570024	0.00262051
solcap_snp_sl_50898	5	6.38509	5	42.6564	0.00371836	0.00105974
solcap_snp_sl_50902	5	6.3878	5	42.6564	0.00272487	0.00513481
solcap_snp_sl_50925	5	6.57184	5	43.4797	-0.00355223	0.000254541
solcap_snp_sl_50932	5	6.71058	5	43.7509	-0.00104409	0.00151935
solcap_snp_sl_50940	5	6.93002	5	44.574	9.17e-05	-0.000396204
SGN-U573807_snp385	5	7.35269	5	45.9504	0	0
solcap_snp_sl_50974	5	7.35277	5	45.9504	0	0
solcap_snp_sl_5086	5	7.47375	5	45.9504	0.0134452	-0.0075846
solcap_snp_sl_51002	5	7.53405	5	45.9504	0.0112266	-0.0068561
solcap_snp_sl_51007	5	7.61664	5	45.9504	0.00861831	-0.00330601
solcap_snp_sl_51015	5	7.79606	5	45.9504	0.0193891	-0.00598421
solcap_snp_sl_5092	5	7.82938	5	45.9504	0.0120075	-0.0142378
solcap_snp_sl_51043	5	7.8297	5	45.9504	0.00860352	-0.00347989
solcap_snp_sl_51061	5	7.97247	5	45.9504	0	0
solcap_snp_sl_13798	5	8.15664	5	47.05	0.0318071	-0.0123163
SL10639_108	5	8.21515	5	47.3212	0.0318606	-0.0124684
solcap_snp_sl_51094	5	8.35478	5	47.5925	0.0326075	-0.0132112
solcap_snp_sl_5115	5	9.77539	5	47.8637	-0.0181425	0.00282681
solcap_snp_sl_51118	5	9.82219	5	47.8637	0.0320876	-0.0122492
solcap_snp_sl_51121	5	10.038	5	48.1349	0.0320956	-0.0122543
solcap_snp_sl_51126	5	10.1125	5	48.1349	0.0320495	-0.0121706
solcap_snp_sl_51127	5	10.2949	5	48.1349	0.0320334	-0.0123406
solcap_snp_sl_51134	5	10.5892	5	48.1349	0.0349823	-0.0114388
solcap_snp_sl_51142	5	10.7023	5	48.1349	0.0349823	-0.0114388
solcap_snp_sl_51148	5	10.8351	5	48.1349	0.018094	-0.00596768
CL016021-0379_solcap_snp_sl_51155	5	11.5272	5	48.1349	0.0347122	-0.0113437
solcap_snp_sl_51160	5	11.6026	5	48.1349	0.035049	-0.0115431
solcap_snp_sl_51175	5	11.8989	5	48.1349	0.0349058	-0.0113774
solcap_snp_sl_51181	5	12.5271	5	48.1349	0.0345449	-0.0110786
solcap_snp_sl_51184	5	12.5308	5	48.1349	0.0350379	-0.0115468
solcap_snp_sl_51193	5	12.9806	5	48.1349	0.03425	-0.0113048
solcap_snp_sl_51197	5	13.0504	5	48.1349	0.0310606	-0.0106434
solcap_snp_sl_51200	5	13.087	5	48.1349	0.0350274	-0.0114117
solcap_snp_sl_51201	5	13.1417	5	48.1349	0.0350017	-0.0114575
SL10469_202_CL009113-0189	5	13.1427	5	48.1349	0.0349523	-0.0112746
solcap_snp_sl_51211	5	13.6199	5	48.1349	0.0348893	-0.0114597
solcap_snp_sl_51212	5	14.7192	5	48.1349	0.0349645	-0.0113776
solcap_snp_sl_51220	5	15.2622	5	48.1349	0.0348954	-0.0113807
solcap_snp_sl_51227	5	15.4947	5	48.1349	0.0348893	-0.0114597
solcap_snp_sl_51230	5	16.0377	5	48.1349	0.035049	-0.0115431
solcap_snp_sl_51242	5	16.8407	5	48.1349	0.0348145	-0.0117029
solcap_snp_sl_51244	5	17.6217	5	48.1349	0.0351526	-0.01164
SL10526_469	5	18.7386	5	48.1349	0.0349729	-0.0119416
solcap_snp_sl_51628	5	19.2748	5	48.1349	0.035049	-0.0115431
solcap_snp_sl_51607	5	20.2699	5	48.1349	0.035049	-0.0115431
solcap_snp_sl_51594	5	20.7004	5	48.1349	0.0349823	-0.0114388
solcap_snp_sl_51587	5	22.0716	5	48.1349	0.035049	-0.0115431
solcap_snp_sl_51573	5	22.4038	5	48.1349	0.035049	-0.0115431
solcap_snp_sl_51556	5	22.8285	5	48.1349	0.035049	-0.0115431
solcap_snp_sl_51551	5	23.5395	5	48.1349	0.035049	-0.0115431
solcap_snp_sl_51543	5	23.8772	5	48.1349	0.0353275	-0.0115704
solcap_snp_sl_51538	5	24.2349	5	48.1349	0.0349409	-0.0112777
solcap_snp_sl_67774	5	25.5302	5	48.1349	0.0351278	-0.0114443
solcap_snp_sl_51281	5	26.3497	5	48.1349	0.0349523	-0.0112746
solcap_snp_sl_52238	5	28.9618	5	48.1349	0.0349144	-0.0114094
CL015150-0478_solcap_snp_sl_52240	5	29.0323	5	48.1349	0.0350008	-0.0113628
solcap_snp_sl_52243	5	29.1736	5	48.1349	0.03498	-0.0115127
solcap_snp_sl_52254	5	29.3253	5	48.1349	0.0299415	-0.0114651
solcap_snp_sl_52255	5	29.3638	5	48.1349	0.034786	-0.0114791
solcap_snp_sl_52257	5	30.1684	5	48.1349	0.035049	-0.0115431
solcap_snp_sl_52263	5	30.2399	5	48.1349	0.0349823	-0.0114388
solcap_snp_sl_52269	5	30.5131	5	48.1349	0.0347023	-0.0113466
solcap_snp_sl_52271	5	30.903	5	48.1349	0.0347215	-0.0113766
solcap_snp_sl_52280	5	31.6534	5	48.1349	0.0349634	-0.0114102
solcap_snp_sl_55294	5	32.9513	5	48.1349	0.0347729	-0.011455
solcap_snp_sl_55297	5	33.0811	5	48.1349	0.034786	-0.0114791
solcap_snp_sl_55302	5	35.3978	5	48.1349	0.0347806	-0.0113733
solcap_snp_sl_55309	5	36.2221	5	48.1349	0.0348545	-0.0115097
solcap_snp_sl_55315	5	37.243	5	48.1349	0.0349596	-0.0113077
solcap_snp_sl_55317	5	37.5161	5	48.1349	0.035049	-0.0115431
solcap_snp_sl_55319	5	37.898	5	48.1349	0.0349823	-0.0114388
solcap_snp_sl_55320	5	37.8981	5	48.1349	0.0354586	-0.0117221
solcap_snp_sl_55325	5	39.6513	5	48.1349	0.0348965	-0.0109843
solcap_snp_sl_55326	5	39.7242	5	48.1349	0.035049	-0.0115431
solcap_snp_sl_55328	5	40.1716	5	48.1349	0.0349746	-0.0114069
solcap_snp_sl_55338	5	40.4002	5	48.1349	0.0349746	-0.0114069
solcap_snp_sl_55342	5	41.2138	5	48.1349	0.0347094	-0.0113544
solcap_snp_sl_55344	5	41.3824	5	48.1349	0.0349058	-0.0113774
solcap_snp_sl_55348	5	41.6197	5	48.1349	0.0349058	-0.0113774
solcap_snp_sl_55367	5	42.0472	5	48.1349	0.0349746	-0.0114069
CL017638-0440	5	42.0526	5	48.1349	0.0350234	-0.0112151
solcap_snp_sl_40832	5	44.3125	5	48.1349	0.0349144	-0.0114094
solcap_snp_sl_40839	5	45.4147	5	48.1349	0.0350274	-0.0114117
solcap_snp_sl_40841	5	45.5401	5	48.1349	0.0351439	-0.0114008
solcap_snp_sl_38800	5	48.1532	5	48.1349	0.035049	-0.0115431
solcap_snp_sl_38795	5	48.1542	5	48.1349	0.0348404	-0.0114842
SL10373_526	5	50.8497	5	48.1349	0.0349672	-0.0109034
solcap_snp_sl_69405	5	51.2476	5	48.1349	0.0349698	-0.0115165
solcap_snp_sl_69382	5	54.1269	5	48.1349	0.0352055	-0.0114883
solcap_snp_sl_69381	5	54.2365	5	48.1349	0.0351904	-0.0114063
solcap_snp_sl_45340	5	55.524	5	48.1349	0.0349553	-0.0115631
solcap_snp_sl_56068	5	55.7068	5	48.1349	0.035049	-0.0115431
solcap_snp_sl_56076	5	56.2099	5	48.1349	0.0349596	-0.0113077
solcap_snp_sl_56083	5	56.328	5	48.1349	0.035049	-0.0115431
solcap_snp_sl_56091	5	56.3426	5	48.1349	0.0347467	-0.0116727
solcap_snp_sl_67806	5	56.5384	5	48.1349	4.46e-05	0.000514927
solcap_snp_sl_67804	5	57.1948	5	48.1349	0.0350379	-0.0115468
CL017527-0194	5	57.623	5	48.1349	0.0353151	-0.0116338
solcap_snp_sl_67793	5	57.6324	5	48.1349	0.0349746	-0.0114069
solcap_snp_sl_67790	5	57.7076	5	48.1349	0.0355373	-0.0116826
solcap_snp_sl_51446	5	58.0473	5	48.1349	0.0327557	-0.0146725
solcap_snp_sl_51456	5	58.2391	5	48.4062	4.46e-05	0.000514927
solcap_snp_sl_51459	5	58.2395	5	48.4062	0.025957	-0.0136424
solcap_snp_sl_41311	5	58.4866	5	48.4062	0.0260092	-0.0137461
SL10963_93	5	58.5539	5	48.4062	0.0263175	-0.0138729
solcap_snp_sl_22559	5	58.7671	5	48.4062	0.0420688	-0.0191591
solcap_snp_sl_22560	5	58.7673	5	48.4062	0.0420099	-0.0191968
solcap_snp_sl_22565	5	59.0352	5	48.6774	0.0378657	-0.0061279
solcap_snp_sl_22566	5	59.0353	5	48.6774	0.037815	-0.00530685
solcap_snp_sl_1	5	59.0354	5	48.6774	-0.0227998	0.0118353
solcap_snp_sl_22567	5	59.036	5	48.9486	0.0378684	-0.00556439
Le001857_68	5	59.037	5	48.9486	-0.0380632	0.00554342
solcap_snp_sl_37123	5	59.0372	5	48.9486	0.0387089	-0.00498458
solcap_snp_sl_37125	5	59.0705	5	48.9486	0.0385558	-0.0055683
solcap_snp_sl_22571	5	59.0708	5	48.9486	0.0378256	-0.00522355
solcap_snp_sl_37126	5	59.0708	5	48.9486	0.0386714	-0.00501534
solcap_snp_sl_37127	5	59.2346	5	48.9486	-0.0381387	0.00571271
solcap_snp_sl_22572	5	59.235	5	48.9486	0.0368012	-0.00544413
SGN-U312789_snp112	5	59.2513	5	48.9486	0.03617	-0.00420356
solcap_snp_sl_15	5	59.2558	5	48.9486	0.0364046	-0.00428341
solcap_snp_sl_25829	5	59.3984	5	49.2198	-0.0359344	0.00433785
3155_3_488_b_3155_3_479	5	59.4289	5	49.4911	-0.0361142	0.00423321
3155_3_523_b_3155_3_514	5	59.429	5	49.4911	-0.0360839	0.00395722
3155_3_592_b_3155_3_583	5	59.4291	5	49.4911	0.0361011	-0.00415326
solcap_snp_sl_23	5	59.4292	5	49.4911	0.0358815	-0.00390068
solcap_snp_sl_16133	5	59.4957	5	49.4911	-0.00864927	-0.00633937
CL009170-0127	5	59.6559	5	49.4911	0.0353062	-0.0126106
solcap_snp_sl_16137	5	59.7876	5	49.7623	0.0180791	-0.0220126
solcap_snp_sl_37155	5	59.8233	5	49.7623	0.035826	-0.0130587
solcap_snp_sl_37167	5	59.912	5	50.314	0.0365924	-0.0144192
solcap_snp_sl_27	5	59.9835	5	51.4137	0.0422293	-0.0243823
[truncated: 2,396 more rows]
