# Supplementary material for: High-Density SNP Genotyping of Tomato (Solanum lycopersicum L.) Reveals Patterns of Genetic Variation Due to Breeding
Source: PLoS One. 2012 Sep 20;7(9):e45520. doi: 10.1371/journal.pone.0045520 (PMC3447764; doi:10.1371/journal.pone.0045520)
Supplement: Table S8 — Candidates for loci under positive selection between fresh market and vintage sub-populations. (XLSX) [file pone.0045520.s010.xlsx]

## Sheet: Table S8
Table S8. Candidates for loci under positive selection between fresh market and vintage sub-populations
	Physical Map		Genetic Map (EXPIM 2012)
Marker	Chromosome	Position (Mbp)	Chromosome	Position (cM)	He1	Fst1	P(Simul Fst<sample Fst)
solcap_snp_sl_42213	1	74.3135	1	67.0291	0.095455	0.091324	0.996565
solcap_snp_sl_3067	4	54.8904	4	49.2157	0.658271	0.634649	0.986497
solcap_snp_sl_3068	4	54.8929	4	49.487	0.667064	0.644069	0.990921
solcap_snp_sl_23480	4	54.9401	4	49.7582	0.675857	0.653491	0.994599
solcap_snp_sl_3070	4	54.9404	4	49.7582	0.667064	0.644069	0.990921
solcap_snp_sl_3071	4	54.9405	4	49.7582	0.667064	0.644069	0.990921
solcap_snp_sl_3073	4	54.9409	4	49.7582	0.667064	0.644069	0.990921
solcap_snp_sl_3074	4	54.9416	4	49.7582	0.675857	0.653491	0.994599
solcap_snp_sl_3075	4	54.9426	4	49.7582	0.673034	0.650452	0.993501
solcap_snp_sl_3076	4	54.9428	4	49.7582	0.667064	0.644069	0.990921
solcap_snp_sl_3078	4	54.9433	4	49.7582	0.667064	0.644069	0.990921
solcap_snp_sl_3080	4	54.9484	4	49.7582	0.675857	0.653491	0.994599
solcap_snp_sl_13133	4	55.0866	4	50.3094	0.662668	0.639359	0.988796
solcap_snp_sl_13134	4	55.123	4	50.3094	0.671461	0.64878	0.99286
solcap_snp_sl_3103	4	55.1013	4	50.3094	0.662668	0.639359	0.988796
solcap_snp_sl_3104	4	55.1014	4	50.3094	0.662668	0.639359	0.988796
solcap_snp_sl_3106	4	55.1211	4	50.3094	0.662668	0.639359	0.988796
solcap_snp_sl_3107	4	55.1215	4	50.3094	0.662668	0.639359	0.988796
solcap_snp_sl_45616	4	55.1195	4	50.3094	0.662668	0.639359	0.988796
solcap_snp_sl_2172	4	55.5149	4	50.8605	0.645082	0.620518	0.978668
solcap_snp_sl_2174	4	55.5104	4	50.8605	0.653875	0.629938	0.984036
solcap_snp_sl_2175	4	55.5102	4	50.8605	0.653875	0.629938	0.984036
solcap_snp_sl_2176	4	55.5097	4	50.8605	0.646413	0.621929	0.979508
solcap_snp_sl_2177	4	55.5054	4	50.8605	0.645082	0.620518	0.978668
solcap_snp_sl_2178	4	55.5053	4	50.8605	0.653875	0.629938	0.984036
solcap_snp_sl_2179	4	55.477	4	50.8605	0.671461	0.64878	0.99286
solcap_snp_sl_2180	4	55.4766	4	50.8605	0.671461	0.64878	0.99286
solcap_snp_sl_2182	4	55.4761	4	50.8605	0.671461	0.64878	0.99286
solcap_snp_sl_2183	4	55.476	4	50.8605	0.671461	0.64878	0.99286
solcap_snp_sl_2189	4	55.3759	4	50.8605	0.680253	0.658202	0.996122
solcap_snp_sl_2191	4	55.3741	4	50.8605	0.680253	0.658202	0.996122
solcap_snp_sl_23303	4	55.4635	4	50.8605	0.671461	0.64878	0.99286
solcap_snp_sl_3108	4	55.1599	4	50.8605	0.662668	0.639359	0.988796
solcap_snp_sl_3110	4	55.1667	4	50.8605	0.671461	0.64878	0.99286
solcap_snp_sl_3111	4	55.205	4	50.8605	0.662668	0.639359	0.988796
3300_2_293_b_3300_2_283	4	57.6108	4	60.8461	0.5	0.497717	0.969836
solcap_snp_sl_11533	4	57.7414	4	60.8461	0.463636	0.461187	1
solcap_snp_sl_11534	4	57.7405	4	60.8461	0.463636	0.461187	1
solcap_snp_sl_11535	4	57.7402	4	60.8461	0.463636	0.461187	1
solcap_snp_sl_11536	4	57.7402	4	60.8461	0.463636	0.461187	1
solcap_snp_sl_11545	4	57.6612	4	60.8461	0.463636	0.461187	1
solcap_snp_sl_11562	4	57.5932	4	60.8461	0.563636	0.561644	0.999909
solcap_snp_sl_11563	4	57.5578	4	60.8461	0.572727	0.570776	1
solcap_snp_sl_11564	4	57.5578	4	60.8461	0.572727	0.570776	1
solcap_snp_sl_25693	4	57.7099	4	60.8461	0.463636	0.461187	1
solcap_snp_sl_69260	4	57.7102	4	60.8461	0.453704	0.451163	1
solcap_snp_sl_11525	4	57.8261	4	61.1173	0.463636	0.461187	1
solcap_snp_sl_11530	4	57.7774	4	61.1173	0.449541	0.447005	1
solcap_snp_sl_11532	4	57.7728	4	61.1173	0.463636	0.461187	1
solcap_snp_sl_25690	4	57.817	4	61.1173	0.463636	0.461187	1
solcap_snp_sl_69255	4	57.8146	4	61.1173	0.463636	0.461187	1
SGN-U318488_C2_At1g78230_snp247	4	57.865	4	61.6689	0.463636	0.461187	1
solcap_snp_sl_11517	4	57.8767	4	61.6689	0.463636	0.461187	1
solcap_snp_sl_11518	4	57.8703	4	61.6689	0.463636	0.461187	1
solcap_snp_sl_11520	4	57.8645	4	61.6689	0.463636	0.461187	1
solcap_snp_sl_11522	4	57.8636	4	61.6689	0.463636	0.461187	1
solcap_snp_sl_11514	4	57.9106	4	62.4924	0.513636	0.511416	0.979419
solcap_snp_sl_15930	4	57.9387	4	62.4924	0.470297	0.467662	1
solcap_snp_sl_11509	4	58.0477	4	63.0441	0.459091	0.456621	1
solcap_snp_sl_11512	4	58.0282	4	63.0441	0.5	0.497717	0.969836
solcap_snp_sl_15923	4	58.0474	4	63.0441	0.517884	0.499876	0.971421
solcap_snp_sl_36806	4	58.0279	4	63.0441	0.495413	0.493088	0.966349
solcap_snp_sl_3827	4	62.6931	4	89.1843	0.105505	0.101382	1
solcap_snp_sl_3829	4	62.6955	4	89.1843	0.104545	0.100457	1
solcap_snp_sl_3830	4	62.6956	4	89.1843	0.095455	0.091324	0.996565
solcap_snp_sl_3832	4	62.7115	4	89.1843	0.105505	0.101382	1
solcap_snp_sl_3838	4	62.739	4	89.1843	0.105505	0.101382	1
solcap_snp_sl_3839	4	62.7425	4	89.1843	0.104545	0.100457	1
solcap_snp_sl_3840	4	62.7668	4	89.1843	0.09633	0.092166	0.997714
solcap_snp_sl_3841	4	62.772	4	89.1843	0.104545	0.100457	1
solcap_snp_sl_3842	4	62.7721	4	89.1843	0.095455	0.091324	0.996565
solcap_snp_sl_3843	4	62.7783	4	89.1843	0.095455	0.091324	0.996565
solcap_snp_sl_47662	4	62.6956	4	89.1843	0.104545	0.100457	1
solcap_snp_sl_3846	4	62.8056	4	89.457	0.105505	0.101382	1
solcap_snp_sl_3847	4	62.8061	4	89.457	0.105505	0.101382	1
solcap_snp_sl_3848	4	62.8061	4	89.457	0.1	0.09589	1
solcap_snp_sl_3849	4	62.807	4	89.457	0.104545	0.100457	1
solcap_snp_sl_3850	4	62.8073	4	89.457	0.100917	0.096774	1
solcap_snp_sl_3852	4	62.8079	4	89.457	0.100917	0.096774	1
solcap_snp_sl_3854	4	62.8099	4	89.457	0.105505	0.101382	1
solcap_snp_sl_3855	4	62.814	4	89.457	0.104545	0.100457	1
solcap_snp_sl_3857	4	62.8143	4	89.457	0.09633	0.092166	0.997714
solcap_snp_sl_3859	4	62.8171	4	89.457	0.09633	0.092166	0.997714
solcap_snp_sl_3860	4	62.8172	4	89.457	0.105505	0.101382	1
solcap_snp_sl_3861	4	62.8185	4	89.457	0.105505	0.101382	1
solcap_snp_sl_3862	4	62.8201	4	89.457	0.09633	0.092166	0.997714
solcap_snp_sl_3865	4	62.8233	4	89.457	0.105505	0.101382	1
solcap_snp_sl_47694	4	62.8541	4	89.7282	0.104545	0.100457	1
solcap_snp_sl_4058	4	63.6046	4	92.1753	0.296296	0.293023	0.997907
solcap_snp_sl_4103	4	63.7957	4	92.4465	0.104545	0.100457	1
solcap_snp_sl_50932	5	6.71058	5	43.7509	0.1	0.09589	1
solcap_snp_sl_22592	5	60.646	5	54.1641	0.298497	0.25019	0.954848
solcap_snp_sl_22594	5	60.6465	5	54.1641	0.298497	0.25019	0.954848
solcap_snp_sl_12290	5	62.5963	5	73.9897	0.118182	0.114155	0.999525
solcap_snp_sl_12748	6	36.9312	6	31.6435	0.582045	0.539162	0.971767
solcap_snp_sl_12751	6	36.9331	6	31.6435	0.579862	0.55065	0.986826
solcap_snp_sl_12752	6	36.9343	6	31.6435	0.579862	0.55065	0.986826
solcap_snp_sl_12760	6	36.9586	6	31.6435	0.584298	0.5554	0.98356
solcap_snp_sl_12763	6	36.9589	6	31.6435	0.584298	0.5554	0.98356
solcap_snp_sl_5858	7	57.1553	7	42.4835	0.664198	0.619749	0.978205
solcap_snp_sl_14160	7	58.2091	7	45.5146	0.677846	0.617592	0.976888
solcap_snp_sl_14164	7	58.208	7	45.5146	0.672131	0.610676	0.972487
solcap_snp_sl_14166	7	58.2074	7	45.5146	0.677846	0.617592	0.976888
solcap_snp_sl_14159	7	58.2459	7	45.7858	0.677189	0.614966	0.975249
solcap_snp_sl_53585	7	58.2454	7	45.7858	0.677189	0.614966	0.975249
solcap_snp_sl_14155	7	58.2646	7	46.0571	0.663934	0.600742	0.965721
solcap_snp_sl_14158	7	58.2621	7	46.0571	0.677846	0.617592	0.976888
solcap_snp_sl_53582	7	58.2619	7	46.0571	0.677846	0.617592	0.976888
solcap_snp_sl_53378	7	59.6398	7	54.8689	0.095455	0.091324	0.996565
solcap_snp_sl_53298	7	60.0106	7	55.6915	0.086364	0.082192	0.972616
solcap_snp_sl_53288	7	60.0789	7	56.2428	0.087156	0.082949	0.975253
solcap_snp_sl_3294	10	1.40295	10	6.6142	0.088785	0.084507	0.980359
solcap_snp_sl_46340	10	1.40463	10	6.6142	0.086364	0.082192	0.972616
solcap_snp_sl_14909	10	61.0633	10	47.1222	0.118182	0.114155	0.999525
solcap_snp_sl_14910	10	61.0635	10	47.1222	0.119266	0.115207	0.999813
solcap_snp_sl_59184	10	61.0518	10	47.1222	0.118182	0.114155	0.999525
solcap_snp_sl_61131	10	62.7554	10	64.2673	0.298497	0.25019	0.954848
solcap_snp_sl_20955	11	3.5716	11	26.2878	0.768567	0.697459	0.958405
solcap_snp_sl_20956	11	3.57399	11	26.2878	0.768567	0.697459	0.958405
solcap_snp_sl_20966	11	3.66942	11	26.2878	0.786442	0.726933	0.970698
solcap_snp_sl_20967	11	3.66946	11	26.2878	0.769906	0.700155	0.959789
solcap_snp_sl_20969	11	3.67038	11	26.2878	0.775039	0.708983	0.964205
solcap_snp_sl_20973	11	3.69188	11	26.2878	0.775039	0.708983	0.964205
solcap_snp_sl_20974	11	3.69313	11	26.2878	0.776894	0.711927	0.965639
C2_At2g22570_43_b	11	3.7065	11	26.8393	0.775039	0.708983	0.964205
solcap_snp_sl_20979	11	3.70912	11	26.8393	0.767273	0.695985	0.957642
solcap_snp_sl_20980	11	3.70915	11	26.8393	0.776489	0.71071	0.965049
solcap_snp_sl_20981	11	3.71025	11	26.8393	0.778274	0.713597	0.966442
solcap_snp_sl_20984	11	3.73666	11	26.8393	0.771803	0.703218	0.961341
solcap_snp_sl_20985	11	3.73671	11	26.8393	0.769906	0.700155	0.959789
solcap_snp_sl_20986	11	3.73802	11	26.8393	0.775039	0.708983	0.964205
solcap_snp_sl_34275	11	3.7079	11	26.8393	0.782268	0.719925	0.969428
solcap_snp_sl_20987	11	3.76387	11	27.1105	0.776332	0.711727	0.965542
solcap_snp_sl_20988	11	3.76398	11	27.1105	0.78907	0.73134	0.966808
solcap_snp_sl_20989	11	3.76406	11	27.1105	0.7849	0.725005	0.969607
solcap_snp_sl_20991	11	3.77641	11	27.3817	0.778274	0.714753	0.966995
solcap_snp_sl_20992	11	3.77669	11	27.3817	0.778274	0.714753	0.966995
solcap_snp_sl_20993	11	3.82897	11	27.3817	0.789773	0.73223	0.961155
solcap_snp_sl_20994	11	3.85528	11	27.3817	0.79	0.733456	0.961827
solcap_snp_sl_20995	11	3.8555	11	27.3817	0.793889	0.738683	0.964639
solcap_snp_sl_20996	11	3.85731	11	27.3817	0.794684	0.739967	0.965316
solcap_snp_sl_20998	11	3.86046	11	27.3817	0.794684	0.739967	0.965316
solcap_snp_sl_21001	11	3.86217	11	27.3817	0.79	0.733456	0.961827
solcap_snp_sl_21003	11	3.87033	11	27.3817	0.796591	0.743485	0.967144
solcap_snp_sl_21004	11	3.87226	11	27.3817	0.796591	0.743485	0.967144
solcap_snp_sl_21005	11	3.8723	11	27.3817	0.788213	0.730717	0.96647
solcap_snp_sl_21008	11	3.94789	11	27.9333	0.789773	0.73223	0.961155
solcap_snp_sl_21009	11	3.95029	11	27.9333	0.80042	0.74905	0.969953
solcap_snp_sl_62658	11	3.95204	11	27.9333	0.789773	0.73223	0.961155
solcap_snp_sl_21012	11	4.00277	11	28.2046	0.798305	0.746565	0.968712
solcap_snp_sl_21018	11	4.06099	11	28.7562	0.792313	0.738245	0.964406
solcap_snp_sl_21019	11	4.06125	11	28.7562	0.777966	0.716197	0.967681
solcap_snp_sl_21020	11	4.06155	11	28.7562	0.799922	0.749594	0.970222
solcap_snp_sl_15269	11	5.38948	11	39.3293	0.708636	0.654187	0.974703
solcap_snp_sl_9510	11	5.4407	11	39.3293	0.686441	0.617559	0.965606
solcap_snp_sl_9516	11	5.4715	11	39.8806	0.698165	0.641421	0.963795
solcap_snp_sl_9517	11	5.47189	11	39.8806	0.69439	0.637662	0.960418
solcap_snp_sl_9519	11	5.47262	11	39.8806	0.696742	0.631572	0.954814
solcap_snp_sl_9527	11	5.50508	11	39.8806	0.69439	0.637662	0.960418
solcap_snp_sl_62807	11	5.51987	11	40.1518	0.690254	0.632642	0.976452
solcap_snp_sl_62808	11	5.52005	11	40.1518	0.690254	0.632642	0.976452
solcap_snp_sl_9528	11	5.52176	11	40.1518	0.686118	0.627624	0.972986
solcap_snp_sl_9530	11	5.52265	11	40.1518	0.690254	0.632642	0.976452
solcap_snp_sl_9531	11	5.52657	11	40.1518	0.692623	0.635529	0.958473
solcap_snp_sl_9533	11	5.53408	11	40.1518	0.692623	0.635529	0.958473
solcap_snp_sl_9535	11	5.5421	11	40.1518	0.692623	0.635529	0.958473
solcap_snp_sl_9536	11	5.54218	11	40.1518	0.692623	0.635529	0.958473
solcap_snp_sl_9538	11	5.54911	11	40.1518	0.690254	0.632642	0.976452
solcap_snp_sl_62818	11	5.63684	11	40.7061	0.69439	0.637662	0.960418
solcap_snp_sl_9539	11	5.551	11	40.7061	0.692623	0.635529	0.958473
solcap_snp_sl_9542	11	5.57332	11	40.7061	0.686118	0.627624	0.972986
solcap_snp_sl_9545	11	5.57372	11	40.7061	0.692623	0.635529	0.958473
solcap_snp_sl_9546	11	5.5738	11	40.7061	0.686118	0.627624	0.972986
solcap_snp_sl_9547	11	5.57382	11	40.7061	0.686118	0.627624	0.972986
solcap_snp_sl_9548	11	5.57404	11	40.7061	0.688525	0.630556	0.97503
solcap_snp_sl_9549	11	5.57408	11	40.7061	0.689908	0.63137	0.975588
solcap_snp_sl_9550	11	5.59223	11	40.7061	0.686118	0.627624	0.972986
solcap_snp_sl_9552	11	5.64317	11	40.7061	0.686118	0.627624	0.972986
solcap_snp_sl_9556	11	5.65018	11	40.7061	0.692273	0.63426	0.957307
solcap_snp_sl_9557	11	5.65075	11	40.7061	0.686118	0.627624	0.972986
solcap_snp_sl_9559	11	5.6518	11	40.7061	0.688525	0.630556	0.97503
solcap_snp_sl_9562	11	5.65926	11	40.7061	0.692623	0.635529	0.958473
solcap_snp_sl_31134	11	47.5429	11	52.2327	0.560985	0.501051	0.972273
solcap_snp_sl_31135	11	47.5429	11	52.2327	0.564815	0.506368	0.976024
solcap_snp_sl_5995	11	49.1308	11	57.4471	0.659877	0.614811	0.975151
solcap_snp_sl_5996	11	49.1307	11	57.4471	0.659877	0.614811	0.975151
solcap_snp_sl_5999	11	49.1191	11	57.4471	0.665438	0.602551	0.96699
solcap_snp_sl_6000	11	49.1144	11	57.4471	0.665438	0.602551	0.96699
solcap_snp_sl_6001	11	49.1143	11	57.4471	0.671144	0.609453	0.971681
solcap_snp_sl_6013	11	49.087	11	57.4471	0.669574	0.607563	0.970421
solcap_snp_sl_53030	11	49.1759	11	57.9982	0.651235	0.604939	0.96864
solcap_snp_sl_5987	11	49.2087	11	59.3734	0.65697	0.611519	0.973037
SGN-U321085_C2_At3g44890_snp243	11	49.2764	11	59.9245	0.663934	0.600742	0.965721
solcap_snp_sl_5984	11	49.238	11	59.9245	0.654128	0.608259	0.970887
solcap_snp_sl_2671	11	51.9359	11	82.5144	0.579862	0.55065	0.986826
solcap_snp_sl_2673	11	51.9361	11	82.5144	0.575451	0.50316	0.959027
solcap_snp_sl_2674	11	51.9374	11	82.5144	0.579722	0.549103	0.986134
solcap_snp_sl_2677	11	51.9421	11	82.5144	0.589557	0.561013	0.987112
solcap_snp_sl_2688	11	52.017	11	83.0655	0.531345	0.498695	0.970557
SL1_00sc6004_1941029	11	52.1134	11	83.3413	0.537179	0.504359	0.974627
SL10157_156	11	52.0479	11	83.3413	0.526621	0.49366	0.966786
solcap_snp_sl_2693	11	52.0417	11	83.3413	0.526621	0.49366	0.966786
solcap_snp_sl_2697	11	52.0482	11	83.3413	0.53104	0.497885	0.96996
solcap_snp_sl_2698	11	52.0494	11	83.3413	0.526852	0.493379	0.966572
solcap_snp_sl_2701	11	52.0814	11	83.3413	0.527118	0.494152	0.967161
solcap_snp_sl_2702	11	52.0816	11	83.3413	0.531638	0.498988	0.970772
solcap_snp_sl_44857	11	52.1022	11	83.3413	0.531345	0.498695	0.970557
solcap_snp_sl_2709	11	52.1434	11	84.1733	0.531638	0.498988	0.970772
1Pairwise estimates of expected heterozygosity and Fst from the Lositan software [26,27]
