# Supplementary material for: High-Density SNP Genotyping of Tomato (Solanum lycopersicum L.) Reveals Patterns of Genetic Variation Due to Breeding
Source: PLoS One. 2012 Sep 20;7(9):e45520. doi: 10.1371/journal.pone.0045520 (PMC3447764; doi:10.1371/journal.pone.0045520)
Supplement: Table S9 — 28 tomato loci for integration with MAF patterns, PCA loadings, and F st outlier detection. (XLSX) [file pone.0045520.s011.xlsx]

## Sheet: Sheet1
Table S9. 28 tomato loci for integration with MAF patterns, PCA loadings, and Fst outlier detection
Gene	Phenotype	Genbank Accession No.	Flanking Marker	Chromosome	Physical Position (bp)1	Reference
y	Fruit color	EU419748	na	1	71255646	[38]
s	Inflorescence	FJ190663	na	2	36913957	[60]
lc	Fruit shape and size	JF284938	na	2	41765595	[32]
OVATE	Fruit shape and size	AY140893	na	2	42945331	[31]
fw2.2	Fruit shape and size	AF411809	na	2	46831268	[29,30]
Psy1	Fruit color	EF157835	na	3	8606368	[39,40]
Pto	Disease resistance	LEU02271	na	5	6400973	[44]
Rx3	Disease resistance	na	Rx3L1 and CosOH73	5	62493894-63554544	[45]
SP5	Plant growth habit	AY186736	na	5	63037081	[62,63]
Cf-2	Disease resistance	U42444	na	6	2161344	[46]
Mi1.2	Disease resistance	AF039682	na	6	2722296	[47]
B	Fruit color	AF254793	na	6	42288127	[41]
SP	Plant growth habit	U84140	na	6	42361623	[61]
SUN	Fruit shape and size	EF094940	na	7	2390456	[33]
I3	Disease resistance	na	TG170 and TG572	7	60138020-61390557	[48,52]
gf	Fruit color	EU414632	na	8	60579438	[42]
Ve1	Disease resistance	AF272366	na	9	55478	[56]
Tm2^2	Disease resistance	AF536200	na	9	13621350	[53]
Ph-3	Disease resistance	na	TG591 and CT220	9	66783669-67320829	[54,55]
Sw5	Disease resistance	AY007366	na	9	67301993	[57]
u	Fruit color		na	10	2292143	[43]
Ph-2	Disease resistance	na	CT240 and TG233	10	64519782-64681406	[58]
j	Inflorescence	AF275345	na	11	3640857	[64]
I	Disease resistance	na	TG523 and TG7	11	3707170-10549327	[48,49]
Rx-4/Xv3	Disease resistance	na	cLEC-24-C3 and pcc12	11	50620720-50664781	[50]
I2	Disease resistance	AF118127	na	11	51993677	[51]
FAS	Fruit shape and size	EU557673	na	11	52248710	[34]
j-2	Inflorescence	na	TG618 and CD22	12	6323972-28852123	[65]
1Position was determined relative to the tomato genome sequences [101, 102].
